# Supplementary material for: E. coli aggregation and impaired cell division after terahertz irradiation
Source: Sci Rep. 2021 Oct 14;11:20464. doi: 10.1038/s41598-021-99665-3 (PMC8516962; doi:10.1038/s41598-021-99665-3)
Supplement: Supplementary file 2 — Supplementary Information 2. [file 41598_2021_99665_MOESM2_ESM.xlsx]

## Sheet: Лист1
	gene name	baseMean	log2FoldChange	FoldChange	lfcSE	stat	pvalue	padj
EBG00001089504	SSU_rRNA_bacteria	5.65037	3.24005	9.44826	1.40531	2.30557	0.0211345	0.0343956		log2 fold change ≥ 2, padj < 0.05
EBG00001089508	SIB_RNA	39.4967	2.57859	5.97355	0.496034	5.19841	2.01001e-07	8.6114e-07		log2 fold change ≤ -1, padj < 0.05
EBG00001089509	SraG	27.8899	2.44938	5.46183	0.570787	4.29124	1.77679e-05	5.39039e-05
EBG00001089510	tRNA	14.018	2.93436	7.64419	0.858682	3.41729	0.000632485	0.00140259
EBG00001089511	ohsC_RNA	20.0447	2.8593	7.25665	0.734782	3.89136	9.96838e-05	0.000257761
EBG00001089515	tRNA	12.7217	3.88252	14.7487	1.04933	3.69999	0.000215612	0.000517272
EBG00001089516	tRNA	14.1202	2.0847	4.24188	0.760305	2.74193	0.00610789	0.0111533
EBG00001089518	tRNA	44.5765	3.22077	9.32284	0.515099	6.25272	4.03358e-10	2.74102e-09
EBG00001089521	SSU_rRNA_archaea	4.63958	4.01992	16.2225	1.77887	2.25981	0.0238329	0.038402
EBG00001089525	tRNA	20.2604	2.5445	5.83407	0.674358	3.77322	0.000161153	0.00039654
EBG00001089528	tRNA	10.0919	2.70622	6.5261	0.996745	2.71506	0.0066264	0.0119706
EBG00001089529	5S_rRNA	3.26207	5.03677	32.826	1.92415	2.61765	0.00885368	0.0155354
EBG00001089531	STnc130	19.9959	1.98204	3.95052	0.641443	3.08998	0.00200172	0.00400355
EBG00001089533	tRNA	10.1266	3.0667	8.37854	1.01265	3.0284	0.00245851	0.00482554
EBG00001089534	OmrA-B	17.4877	2.29335	4.90192	0.711536	3.22309	0.00126815	0.0026572
EBG00001089536	RprA	57.0998	3.9364	15.31	0.517416	7.60781	2.78781e-14	3.93464e-13
EBG00001089539	MicC	15.988	3.15034	8.87866	0.825674	3.81548	0.000135919	0.000342845
EBG00001089540	rydB	27.3414	2.89782	7.45298	0.610342	4.74786	2.05582e-06	7.32116e-06
EBG00001089543	sraL	21.127	3.59087	12.0493	0.781094	4.59724	4.28129e-06	1.44768e-05
EBG00001089546	tRNA	5.07123	4.1573	17.8432	1.75394	2.37026	0.0177757	0.0293479
EBG00001089550	SSU_rRNA_archaea	14.8307	2.35506	5.11615	0.760686	3.09597	0.00196171	0.00393648
EBG00001089551	tRNA	7.8086	3.75455	13.4969	1.3139	2.85757	0.00426904	0.00803898
EBG00001089553	tRNA	6.47595	2.81222	7.02367	1.21689	2.31099	0.0208334	0.033971
EBG00001089561	OmrA-B	14.3689	2.3004	4.92595	0.767561	2.99703	0.00272625	0.00531153
EBG00001089562	tRNA	71.7407	2.14889	4.43486	0.364121	5.90158	3.60035e-09	2.08415e-08
EBG00001089569	tRNA	11.5839	2.35998	5.13363	0.859026	2.74727	0.00600929	0.0109828
EBG00001089574	tmRNA	5624.38	-1.18661	0.439333	0.142601	-8.3212	8.70784e-17	1.74157e-15
EBG00001089575	tRNA	16.1618	1.85101	3.60752	0.705904	2.62218	0.00873695	0.0153497
EBG00001089578	IS102	40.256	3.27119	9.65445	0.547578	5.97394	2.31597e-09	1.37848e-08
EBG00001089579	STnc410	49.3459	2.03242	4.0909	0.426008	4.77085	1.83454e-06	6.57752e-06
EBG00001089580	tRNA	8.88189	2.17246	4.5079	0.965836	2.2493	0.0244933	0.039391
EBG00001089585	Spot_42	87.4938	2.08323	4.23755	0.330584	6.30166	2.94479e-10	2.05405e-09
EBG00001089586	OrzO-P	22.1532	3.66441	12.6794	0.776347	4.72007	2.35761e-06	8.29786e-06
EBG00001089588	tRNA	11.6345	2.93215	7.63247	0.936688	3.13034	0.00174604	0.00355441
EBG00001089590	STnc560	97.5219	-0.773577	0.584965	0.304005	-2.54461	0.0109398	0.0187896
EBG00001089596	SSU_rRNA_archaea	11.6274	2.93471	7.64602	0.936859	3.1325	0.00173325	0.0035352
EBG00001089598	C0719	66.1561	1.07624	2.10853	0.354844	3.03298	0.0024215	0.00475954
EBG00001089599	tRNA	11.4765	2.90907	7.51136	0.927781	3.13552	0.00171551	0.00350408
EBG00001089603	RyhB	22.6703	3.70094	13.0045	0.765064	4.83742	1.31532e-06	4.87756e-06
EBG00001089605	tRNA	10.2837	1.91023	3.75869	0.874606	2.1841	0.0289548	0.0457295
EBG00001089609	StyR-44	8.15131	2.32817	5.02169	1.04596	2.22587	0.0260229	0.0415658
EBG00001089610	SraC_RyeA	18.7703	2.75231	6.73793	0.714422	3.85249	0.000116923	0.000297416
EBG00001089613	CsrC	102.747	1.49181	2.81241	0.294649	5.063	4.12707e-07	1.67142e-06
EBG00001089616	CyaR_RyeE	7.9136	2.66714	6.3517	1.07522	2.48055	0.013118	0.0222054
EBG00001089617	tRNA	19.3958	3.21553	9.28902	0.771027	4.17045	3.04003e-05	8.72122e-05
EBG00001089621	tRNA	29.1265	2.5211	5.74019	0.577837	4.36299	1.28294e-05	3.99558e-05
EBG00001089622	tRNA	576.813	-0.952596	0.516702	0.171651	-5.5496	2.86329e-08	1.40013e-07
EBG00001089626	GcvB	40.102	1.98455	3.9574	0.458657	4.32687	1.51242e-05	4.6621e-05
EBG00001089631	STnc430	23.3764	2.37736	5.19585	0.619386	3.83825	0.000123913	0.000314063
EBG00001089633	tRNA	6.71412	2.86247	7.27261	1.22489	2.33693	0.0194428	0.0318511
EBG00001089637	rimP	21.3624	3.15333	8.89705	0.714828	4.41131	1.02749e-05	3.25037e-05
EBG00001089642	rseX	63.6154	3.88046	14.7277	0.488346	7.94612	1.92437e-15	3.19719e-14
EBG00001089649	sok	14.9243	3.33195	10.0697	0.873916	3.81267	0.000137474	0.000345527
EBG00001089655	sok	35.0419	2.14151	4.41222	0.501595	4.26939	1.96008e-05	5.89561e-05
EBG00001089656	STnc180	40.5294	2.25633	4.77775	0.471124	4.78925	1.67403e-06	6.0483e-06
EBG00001089658	SIB_RNA	29.0959	1.88755	3.70006	0.537369	3.51258	0.000443778	0.0010112
EBG00001089663	tRNA	3.4779	5.13036	35.0261	1.89528	2.70691	0.00679124	0.012237
EBG00001089664	MicF	52.6995	1.65861	3.15711	0.404726	4.09809	4.16572e-05	0.000116651
EBG00001089665	LSU_rRNA_bacteria	66.4694	0.876211	1.83555	0.347582	2.52088	0.0117062	0.0199677
EBG00001089666	sok	28.9773	2.86277	7.27409	0.614688	4.65726	3.20439e-06	1.10298e-05
EBG00001089667	STnc240	32.158	2.49328	5.63058	0.534875	4.66143	3.14017e-06	1.08264e-05
EBG00001089668	tRNA	16.0233	1.56491	2.95858	0.691363	2.26351	0.0236043	0.0380919
EBG00001089670	sroH	23.712	2.28042	4.8582	0.60538	3.76693	0.000165266	0.000405715
EBG00001089671	C0299	19.1336	2.60602	6.0882	0.698613	3.73027	0.000191274	0.000463628
EBG00001089673	RNaseP_bact_a	190.944	-0.719046	0.607499	0.235401	-3.05455	0.00225397	0.00446142
EBG00001089674	tRNA	16.0674	1.84994	3.60484	0.730268	2.53323	0.0113017	0.0193325
EBG00001089676	SSU_rRNA_archaea	7.56555	4.76131	27.1205	1.66115	2.86627	0.0041534	0.00784573
EBG00001089678	LSU_rRNA_bacteria	44.8686	1.30555	2.47179	0.419772	3.11015	0.00186994	0.00376306
EBG00001089679	SSU_rRNA_archaea	31.2485	3.11496	8.66354	0.590513	5.275	1.32753e-07	5.88466e-07
EBG00001089686	SIB_RNA	19.0495	1.65943	3.15893	0.630607	2.63149	0.00850125	0.014973
EBG00001089690	STnc480	9.0787	5.03426	32.7689	1.63461	3.0798	0.0020714	0.00413691
EBG00001089691	SIB_RNA	23.8179	1.34128	2.53377	0.557716	2.40496	0.0161742	0.0269145
EBG00001089695	tRNA	9.65249	2.62613	6.17366	1.01531	2.58652	0.00969508	0.0168437
EBG00001089696	t44	267.835	-1.14958	0.450756	0.221488	-5.19028	2.09978e-07	8.95057e-07
EBG00001089699	tRNA	15.5158	2.63079	6.19366	0.769823	3.4174	0.000632219	0.00140259
EBG00001089700	StyR-44	7.23073	2.50494	5.67628	1.12848	2.21974	0.0264363	0.0421622
EBG00001089701	greA	17.3269	1.98517	3.95909	0.69321	2.86373	0.00418678	0.00790171
EBG00001089704	IS009	93.228	3.39751	10.5379	0.380342	8.93278	4.15433e-19	1.04353e-17
EBG00001089711	STnc450	18.5506	1.96759	3.91113	0.65836	2.98862	0.00280242	0.00544735
EBG00001089713	tRNA	9.58759	4.06683	16.7586	1.25554	3.2391	0.00119907	0.002525
EBG00001089720	frnS	58.2114	1.69185	3.23071	0.391662	4.31967	1.56264e-05	4.7924e-05
EBG00001089727	SSU_rRNA_archaea	16.6274	2.74612	6.70908	0.758852	3.61878	0.000295999	0.00069203
EBG00001089728	tRNA	15.3441	4.17059	18.0083	1.02322	4.07593	4.58303e-05	0.000127239
EBG00001089729	tRNA	70.4406	3.11715	8.6767	0.407317	7.65287	1.96538e-14	2.83068e-13
ECDH10B_0001	thrL	219.2	-0.915215	0.530265	0.230638	-3.9682	7.24185e-05	0.000193177
ECDH10B_0002	thrA	839.797	-0.747229	0.595747	0.20535	-3.63881	0.000273896	0.000644281
ECDH10B_0003	thrB	402.172	-0.970931	0.510177	0.238011	-4.07936	4.51599e-05	0.000125626
ECDH10B_0004	thrC	455.886	-0.762643	0.589416	0.233263	-3.26946	0.00107755	0.00228505
ECDH10B_0007	yaaJ	122.718	0.734974	1.66437	0.272595	2.69622	0.00701322	0.0126154
ECDH10B_0008	talB	7723.88	-0.952872	0.516603	0.13701	-6.95474	3.53202e-12	3.64428e-11
ECDH10B_0009	mog	282.791	-0.655829	0.634711	0.202681	-3.23577	0.00121314	0.00255334
ECDH10B_0011	yaaW	63.1255	1.8802	3.68127	0.372759	5.04402	4.55853e-07	1.8391e-06
ECDH10B_0012	htgA	70.1952	2.59496	6.04171	0.382343	6.787	1.14492e-11	1.0713e-10
ECDH10B_0013	yaaI	65.7082	2.48172	5.58565	0.391983	6.3312	2.43266e-10	1.72535e-09
ECDH10B_0014	dnaK	23706.5	-0.844408	0.556939	0.15169	-5.56666	2.5967e-08	1.28315e-07
ECDH10B_0015	dnaJ	1820.22	-0.89672	0.537106	0.166908	-5.37254	7.76355e-08	3.55338e-07
ECDH10B_0020	nhaA	762.693	-0.553715	0.681264	0.163141	-3.39408	0.000688589	0.00151821
ECDH10B_0022	insB-1	8.731	2.13644	4.39675	0.96508	2.21374	0.0268466	0.0427036
ECDH10B_0024	rpsT	1771.43	-0.811605	0.569748	0.146762	-5.53006	3.20121e-08	1.55361e-07
ECDH10B_0026	ribF	755.509	-0.805213	0.572278	0.162667	-4.95007	7.41856e-07	2.87478e-06
ECDH10B_0027	ileS	1388.67	-0.869822	0.547214	0.149239	-5.82838	5.59682e-09	3.1366e-08
ECDH10B_0028	lspA	152.126	-1.04316	0.485263	0.246907	-4.22492	2.39027e-05	7.01943e-05
ECDH10B_0029	fkpB	135.606	-0.837302	0.559689	0.27544	-3.03987	0.00236679	0.00466342
ECDH10B_0030	ispH	317.875	-0.77675	0.58368	0.197159	-3.93971	8.15786e-05	0.000214627
ECDH10B_0031	rihC	261.166	-1.01404	0.495159	0.207238	-4.89311	9.92572e-07	3.73987e-06
ECDH10B_0035	caiF	116.248	1.6542	3.14748	0.289162	5.72067	1.06106e-08	5.64648e-08
ECDH10B_0036	caiE	31.9964	1.49764	2.8238	0.49487	3.02633	0.00247543	0.00485424
ECDH10B_0037	caiD	37.8919	2.13793	4.40132	0.488169	4.3795	1.18954e-05	3.73501e-05
ECDH10B_0038	caiC	125.629	1.67807	3.19999	0.275726	6.08599	1.15772e-09	7.31377e-09
ECDH10B_0039	caiB	138.293	0.988432	1.98403	0.259224	3.81304	0.000137266	0.000345209
ECDH10B_0041	caiT	120.335	1.94482	3.84989	0.293926	6.61669	3.67335e-11	3.04549e-10
ECDH10B_0042	fixA	45.0924	1.57451	2.97835	0.42705	3.68695	0.000226954	0.0005411
ECDH10B_0043	fixB	31.8787	2.13039	4.37836	0.516653	4.12344	3.73257e-05	0.00010515
ECDH10B_0044	fixC	36.5984	1.75571	3.37693	0.486859	3.60621	0.000310706	0.000723608
ECDH10B_0045	fixX	8.52566	2.78486	6.89168	1.05774	2.63283	0.00846767	0.0149201
ECDH10B_0046	yaaU	96.2967	2.13999	4.40759	0.328897	6.50655	7.68952e-11	5.97601e-10
ECDH10B_0048	kefC	139.646	0.669453	1.59047	0.256562	2.60932	0.00907217	0.0158791
ECDH10B_0049	folA	394.487	-0.583028	0.667561	0.186184	-3.13145	0.00173943	0.00354608
ECDH10B_0052	ksgA	141.57	-0.685984	0.621582	0.253406	-2.70705	0.0067883	0.0122369
ECDH10B_0053	pdxA	199.34	-0.997594	0.500834	0.232397	-4.29264	1.76564e-05	5.36043e-05
ECDH10B_0054	surA	1206.29	-1.05728	0.480538	0.152076	-6.95231	3.59345e-12	3.69862e-11
ECDH10B_0055	imp	1902.23	-0.844804	0.556786	0.144737	-5.83681	5.32097e-09	3.00194e-08
ECDH10B_0056	djlA	165.106	-0.797908	0.575183	0.243293	-3.27961	0.00103951	0.00221216
ECDH10B_0062	fruR	301.685	-0.937743	0.522049	0.211671	-4.4302	9.41476e-06	3.00987e-05
ECDH10B_0063	mraZ	430.5	-0.738664	0.599294	0.181907	-4.06066	4.89332e-05	0.000135143
ECDH10B_0064	mraW	506.72	-0.798779	0.574836	0.176215	-4.53297	5.81596e-06	1.92183e-05
ECDH10B_0065	ftsL	159.931	-0.705534	0.613215	0.242806	-2.90576	0.00366365	0.00697681
ECDH10B_0067	murE	345.905	-0.687495	0.620931	0.196018	-3.5073	0.000452684	0.00102927
ECDH10B_0068	murF	239.897	-0.591799	0.663515	0.213544	-2.77132	0.00558303	0.0102839
ECDH10B_0070	murD	235.869	-0.792792	0.577226	0.218562	-3.6273	0.000286396	0.000671814
ECDH10B_0072	murG	271.227	-0.627658	0.647226	0.206629	-3.0376	0.00238471	0.00469352
ECDH10B_0073	murC	329.75	-0.672883	0.627252	0.193794	-3.47216	0.000516293	0.00116387
ECDH10B_0074	ddlB	569.492	-0.761182	0.590013	0.170024	-4.47692	7.57281e-06	2.45686e-05
ECDH10B_0075	ftsQ	666.616	-0.688579	0.620465	0.169492	-4.0626	4.85294e-05	0.000134291
ECDH10B_0076	ftsA	1743.98	-0.781345	0.581824	0.145793	-5.35929	8.3552e-08	3.79128e-07
ECDH10B_0077	ftsZ	1955.53	-0.92006	0.528487	0.147027	-6.25774	3.90585e-10	2.6671e-09
ECDH10B_0078	lpxC	1172.24	-0.861224	0.550485	0.153549	-5.60879	2.03742e-08	1.02478e-07
ECDH10B_0079	secM	368.117	-0.669552	0.628702	0.192385	-3.48028	0.00050089	0.00113156
ECDH10B_0080	secA	1791.84	-0.863367	0.549668	0.145796	-5.92174	3.18557e-09	1.85935e-08
ECDH10B_0082	yacG	108.227	-0.969083	0.510831	0.283888	-3.41361	0.000641089	0.0014209
ECDH10B_0083	yacF	181.968	-0.868319	0.547785	0.234224	-3.70721	0.000209557	0.000504755
ECDH10B_0085	guaC	1290.72	-0.743164	0.597427	0.150252	-4.94613	7.57015e-07	2.92278e-06
ECDH10B_0086	hofC	94.9447	1.56395	2.95662	0.306158	5.1083	3.25067e-07	1.33963e-06
ECDH10B_0087	hofB	93.76	1.11186	2.16124	0.306884	3.62306	0.00029114	0.000681427
ECDH10B_0089	nadC	213.878	-0.498298	0.707941	0.227036	-2.1948	0.0281782	0.0446199
ECDH10B_0090	ampD	307.261	-0.701307	0.615015	0.197146	-3.5573	0.00037469	0.000864984
ECDH10B_0092	aroP	116.106	0.993818	1.99145	0.274161	3.62494	0.000289033	0.000677245
ECDH10B_0094	aceE	1743.36	-0.799593	0.574511	0.148421	-5.38735	7.15052e-08	3.30144e-07
ECDH10B_0095	aceF	967.512	-0.839927	0.558672	0.163299	-5.14349	2.69678e-07	1.12789e-06
ECDH10B_0096	lpd	7862.53	-1.06318	0.478576	0.13801	-7.70365	1.32231e-14	1.9511e-13
ECDH10B_0097	yacH	137.242	1.68056	3.20552	0.270384	6.21544	5.11805e-10	3.41203e-09
ECDH10B_0098	acnB	10063.5	-0.955679	0.515599	0.147837	-6.46439	1.01707e-10	7.74735e-10
ECDH10B_0099	yacL	697.523	-1.07484	0.474725	0.185019	-5.80933	6.27243e-09	3.48744e-08
ECDH10B_0100	speD	750.863	-0.575	0.671286	0.183536	-3.13291	0.00173082	0.00353195
ECDH10B_0101	speE	520.158	-0.472847	0.720542	0.18825	-2.51179	0.0120119	0.0204478
ECDH10B_0102	yacC	120.62	-0.709248	0.611639	0.280144	-2.53172	0.0113504	0.0194
ECDH10B_0103	cueO	2186.49	-0.550527	0.682771	0.168347	-3.27019	0.00107474	0.00228024
ECDH10B_0104	gcd	151.969	0.797188	1.73771	0.252063	3.16265	0.00156338	0.00322299
ECDH10B_0105	hpt	654.289	-0.728169	0.60367	0.174717	-4.1677	3.07693e-05	8.81511e-05
ECDH10B_0106	can	383.665	-0.751056	0.594168	0.186343	-4.03051	5.56558e-05	0.000151527
ECDH10B_0110	yadE	173.218	0.963371	1.94986	0.242974	3.96491	7.34231e-05	0.00019561
ECDH10B_0111	panD	632.312	-0.889002	0.539987	0.173735	-5.11701	3.10409e-07	1.28677e-06
ECDH10B_0112	yadD	180.077	1.19568	2.29053	0.237345	5.03772	4.71104e-07	1.88979e-06
ECDH10B_0113	panC	500.579	-0.753149	0.593307	0.178664	-4.21545	2.49276e-05	7.26983e-05
ECDH10B_0114	panB	298.549	-0.685066	0.621977	0.198078	-3.45856	0.000543071	0.00121967
ECDH10B_0115	yadC	450.714	3.06002	8.33985	0.203747	15.0187	5.53743e-51	2.3368e-48
ECDH10B_0116	yadK	165.848	3.18443	9.09093	0.288174	11.0504	2.1829e-28	1.09665e-26
ECDH10B_0117	yadL	127.658	2.31985	4.99279	0.291127	7.96849	1.6062e-15	2.68975e-14
ECDH10B_0118	yadM	162.605	2.95431	7.75059	0.286963	10.2951	7.41686e-25	2.87148e-23
ECDH10B_0119	htrE	381.926	3.17686	9.04338	0.232191	13.6821	1.2986e-42	2.02967e-40
ECDH10B_0120	ecpD	66.1639	2.95569	7.75804	0.417004	7.08793	1.3613e-12	1.49992e-11
ECDH10B_0121	yadN	51.6951	2.54614	5.84071	0.443853	5.73646	9.66749e-09	5.16415e-08
ECDH10B_0122	folK	123.368	0.638806	1.55704	0.267986	2.38373	0.0171383	0.0283845
ECDH10B_0123	pcnB	583.114	-0.879972	0.543378	0.169831	-5.18145	2.2017e-07	9.33785e-07
ECDH10B_0125	dksA	5714.06	-0.827823	0.563379	0.136268	-6.07494	1.24033e-09	7.75438e-09
ECDH10B_0126	sfsA	721.379	-0.91088	0.531861	0.171636	-5.30703	1.11424e-07	4.99691e-07
ECDH10B_0128	hrpB	255.141	-0.459319	0.72733	0.209169	-2.19592	0.0280977	0.0445091
ECDH10B_0129	mrcB	461.63	-0.781524	0.581752	0.17987	-4.34493	1.39318e-05	4.31978e-05
ECDH10B_0130	fhuA	1354.14	-0.962454	0.513183	0.431142	-2.23234	0.0255927	0.0409251
ECDH10B_0134	hemL	421.377	-0.931578	0.524285	0.18608	-5.00634	5.5475e-07	2.19405e-06
ECDH10B_0135	clcA	202.746	-0.572292	0.672548	0.229275	-2.49609	0.0125571	0.0213415
ECDH10B_0139	pfs	489.381	-0.91238	0.531308	0.182022	-5.01248	5.37331e-07	2.13114e-06
ECDH10B_0140	dgt	409.003	0.939747	1.91819	0.184412	5.0959	3.4709e-07	1.42621e-06
ECDH10B_0141	degP	2129.14	-1.06277	0.478713	0.183513	-5.79125	6.98659e-09	3.85404e-08
ECDH10B_0143	yaeH	811.236	-0.736798	0.60007	0.174212	-4.22932	2.34402e-05	6.89801e-05
ECDH10B_0144	yaeI	110.425	1.42859	2.69183	0.28613	4.99278	5.95165e-07	2.34466e-06
ECDH10B_0145	dapD	500.918	-1.03472	0.48811	0.175164	-5.90715	3.48072e-09	2.02045e-08
ECDH10B_0147	map	656.749	-0.949525	0.517803	0.170811	-5.55892	2.71456e-08	1.33513e-07
ECDH10B_0149	rpsB	10630.9	-0.971126	0.510108	0.137493	-7.06307	1.6286e-12	1.77132e-11
ECDH10B_0150	tsf	6430.3	-0.948093	0.518317	0.141217	-6.71372	1.89719e-11	1.69622e-10
ECDH10B_0151	pyrH	945.617	-0.770816	0.586086	0.157393	-4.8974	9.71116e-07	3.66885e-06
ECDH10B_0152	frr	1900.27	-0.936806	0.522388	0.1477	-6.34263	2.2588e-10	1.61562e-09
ECDH10B_0153	dxr	226.449	-0.585813	0.666274	0.226953	-2.58121	0.00984549	0.0170628
ECDH10B_0154	ispU	1205.17	-0.840815	0.558328	0.154692	-5.43542	5.46684e-08	2.5605e-07
ECDH10B_0155	cdsA	556.566	-0.812288	0.569478	0.18327	-4.4322	9.32759e-06	2.98653e-05
ECDH10B_0156	rseP	1328.61	-0.909687	0.5323	0.152045	-5.98303	2.19021e-09	1.30916e-08
ECDH10B_0157	ecfK	2907.02	-0.904859	0.534085	0.141748	-6.3836	1.72976e-10	1.26509e-09
ECDH10B_0158	skp	1072.18	-1.0997	0.466615	0.157252	-6.99321	2.68667e-12	2.82034e-11
ECDH10B_0159	lpxD	1153.93	-0.846994	0.555942	0.156466	-5.41327	6.18831e-08	2.88242e-07
ECDH10B_0160	fabZ	1255.17	-0.905095	0.533998	0.153678	-5.88956	3.8723e-09	2.23239e-08
ECDH10B_0161	lpxA	224.489	-0.920964	0.528156	0.230746	-3.99124	6.57281e-05	0.000176446
ECDH10B_0162	lpxB	300.777	-0.512391	0.70106	0.197036	-2.6005	0.00930882	0.0162327
ECDH10B_0163	rnhB	196.402	-0.642872	0.640437	0.240683	-2.67103	0.00756181	0.0134815
ECDH10B_0164	dnaE	1467.75	-0.85141	0.554243	0.148163	-5.74644	9.11403e-09	4.90577e-08
ECDH10B_0165	accA	727.378	-0.965932	0.511948	0.162935	-5.92833	3.06032e-09	1.79869e-08
ECDH10B_0166	ldcC	331.795	0.871123	1.82909	0.196694	4.42882	9.47511e-06	3.02687e-05
ECDH10B_0170	yaeP	176.433	-1.2937	0.407904	0.240193	-5.38608	7.20125e-08	3.31761e-07
ECDH10B_0174	yaeF	136.224	1.71427	3.28131	0.26971	6.35596	2.07123e-10	1.49667e-09
ECDH10B_0175	proS	1364.92	-0.945802	0.519141	0.149861	-6.31119	2.76891e-10	1.941e-09
ECDH10B_0177	rcsF	237.959	-0.751941	0.593804	0.214643	-3.50321	0.000459678	0.00104405
ECDH10B_0178	metQ	954.644	-0.484458	0.714765	0.184667	-2.62342	0.00870522	0.0153131
ECDH10B_0180	metN	388.659	-0.512739	0.700891	0.228801	-2.24098	0.0250273	0.0400996
ECDH10B_0181	gmhB	221.238	-0.572659	0.672376	0.217282	-2.63556	0.00839981	0.0148253
ECDH10B_0187	aspU	24.8127	3.3914	10.4933	0.6937	4.88885	1.01428e-06	3.80805e-06
ECDH10B_0188	dkgB	313.155	1.08539	2.12195	0.202791	5.35226	8.68603e-08	3.93294e-07
ECDH10B_0189	yafC	139.886	0.69746	1.62165	0.266	2.62203	0.00874069	0.0153499
ECDH10B_0190	yafD	294.326	-0.51919	0.697764	0.202357	-2.56571	0.0102966	0.0178081
ECDH10B_0191	yafE	84.5889	1.44978	2.73167	0.331224	4.37705	1.20296e-05	3.77154e-05
ECDH10B_0193	gloB	272.156	0.809238	1.75229	0.205818	3.93181	8.43084e-05	0.000220766
ECDH10B_0194	yafS	169.806	0.631786	1.54948	0.239921	2.63331	0.0084558	0.0149054
ECDH10B_0196	dnaQ	367.346	-0.416341	0.749323	0.18799	-2.2147	0.0267807	0.0426149
ECDH10B_0198	yafT	273.909	1.83032	3.55616	0.214783	8.52171	1.57213e-17	3.3849e-16
ECDH10B_0199	yafU	202.215	3.10634	8.61194	0.270444	11.4861	1.54989e-30	9.34365e-29
ECDH10B_0200	yafF	24.212	2.4382	5.41965	0.608421	4.00742	6.13844e-05	0.00016584
ECDH10B_0202	ivy	467.438	-0.837129	0.559756	0.177287	-4.72188	2.33677e-06	8.23823e-06
ECDH10B_0204	lpcA	573.292	-1.0119	0.495892	0.173843	-5.82079	5.85699e-09	3.27371e-08
ECDH10B_0206	yafK	3305.72	-0.808686	0.570902	0.141334	-5.72182	1.0539e-08	5.61547e-08
ECDH10B_0208	dinJ	733.81	-0.982653	0.506048	0.1753	-5.60557	2.07573e-08	1.04033e-07
ECDH10B_0209	yafL	139.097	1.69193	3.23088	0.266301	6.35345	2.10532e-10	1.5179e-09
ECDH10B_0211	lfhA	206.987	1.92522	3.79795	0.23604	8.15632	3.454e-16	6.30991e-15
ECDH10B_0212	lafU	69.434	1.50498	2.83821	0.363651	4.13853	3.49538e-05	9.88641e-05
ECDH10B_0215	yafO	171.439	0.928422	1.90319	0.240261	3.86422	0.000111445	0.000284685
ECDH10B_0216	yafP	118.416	1.61848	3.07051	0.282994	5.71912	1.07075e-08	5.67657e-08
ECDH10B_0217	ykfJ	46.2781	1.86318	3.63808	0.433781	4.2952	1.74538e-05	5.30275e-05
ECDH10B_0218	prfH	33.3917	2.29144	4.89545	0.515789	4.44259	8.88813e-06	2.85448e-05
ECDH10B_0219	pepD	8100.04	-0.811364	0.569843	0.140591	-5.77111	7.87512e-09	4.29922e-08
ECDH10B_0220	gpt	1122.6	-0.626783	0.647619	0.154974	-4.04445	5.24467e-05	0.000143718
ECDH10B_0221	frsA	836.467	-0.359598	0.779382	0.158947	-2.26237	0.0236747	0.0381617
ECDH10B_0222	crl	5170.45	-0.8768	0.544574	0.143222	-6.12197	9.24231e-10	5.90053e-09
ECDH10B_0223	phoE	259.619	2.21186	4.63271	0.230164	9.6099	7.26221e-22	2.27011e-20
ECDH10B_0224	proB	542.304	-0.898876	0.536304	0.174543	-5.14989	2.60646e-07	1.09228e-06
ECDH10B_0225	proA	934.777	-0.636616	0.64322	0.168705	-3.77354	0.000160945	0.000396259
ECDH10B_0226	thrW	71.9456	1.14782	2.21578	0.33823	3.3936	0.000689806	0.0015201
ECDH10B_0227	ykfI	51.8751	2.43472	5.4066	0.453628	5.36722	7.99591e-08	3.64185e-07
ECDH10B_0228	yafW	46.145	2.47978	5.57811	0.467679	5.3023	1.14351e-07	5.12273e-07
ECDH10B_0229	ykfH	18.1728	2.69547	6.47766	0.763255	3.53155	0.000413133	0.000946482
ECDH10B_0230	ykfG	22.6725	1.87514	3.66837	0.59386	3.15755	0.00159104	0.00327201
ECDH10B_0231	yafX	60.5423	2.16026	4.46996	0.399159	5.41203	6.23127e-08	2.89603e-07
ECDH10B_0232	ykfF	43.8516	2.59852	6.05665	0.501039	5.18626	2.1456e-07	9.12746e-07
ECDH10B_0234	yafY	97.4586	0.796787	1.73723	0.296058	2.69132	0.00711707	0.012775
ECDH10B_0236	ykfK	8.49035	2.40472	5.29534	1.00412	2.39486	0.0166265	0.0275802
ECDH10B_0237	yafZ	80.1191	1.92456	3.79621	0.337604	5.70065	1.19349e-08	6.27996e-08
ECDH10B_0238	ykfA	204.715	0.621843	1.53884	0.231154	2.69016	0.00714172	0.0128138
ECDH10B_0239	perR	198.351	2.00227	4.00631	0.239015	8.37721	5.41966e-17	1.10488e-15
ECDH10B_0240	insN-1	141.905	1.12024	2.17384	0.260207	4.3052	1.66838e-05	5.09078e-05
ECDH10B_0244	ykfC	142.508	0.845275	1.79661	0.255964	3.30232	0.0009589	0.00205513
ECDH10B_0246	mmuP	192.654	0.549026	1.4631	0.248551	2.20891	0.0271808	0.0432026
ECDH10B_0247	mmuM	194.052	-0.670019	0.628498	0.226313	-2.96058	0.00307061	0.00592499
ECDH10B_0248	afuC	67.7854	1.76794	3.40568	0.367847	4.8062	1.53828e-06	5.62524e-06
ECDH10B_0249	afuB	43.3048	1.8938	3.71613	0.455329	4.1592	3.1937e-05	9.10635e-05
ECDH10B_0254	yagA	99.4492	2.48221	5.58754	0.325427	7.62754	2.39268e-14	3.3997e-13
ECDH10B_0257	yagG	83.0876	0.8492	1.8015	0.326177	2.60349	0.00922794	0.0161117
ECDH10B_0262	insB-3	23.4766	2.5086	5.69068	0.628374	3.99221	6.54605e-05	0.000175951
ECDH10B_0264	yagJ	219.596	0.949652	1.93141	0.226968	4.18408	2.86324e-05	8.25332e-05
ECDH10B_0265	yagK	144.214	1.90023	3.73274	0.270079	7.03584	1.98069e-12	2.12176e-11
ECDH10B_0266	yagL	640.529	2.6898	6.45225	0.183045	14.6948	6.9627e-49	2.2602e-46
ECDH10B_0267	yagM	554.64	2.9069	7.50005	0.195183	14.8932	3.64732e-50	1.39925e-47
ECDH10B_0270	yagP	124.89	2.66778	6.3545	0.303299	8.79588	1.4193e-18	3.44221e-17
ECDH10B_0271	yagQ	51.8816	1.55088	2.92996	0.398161	3.89511	9.8154e-05	0.000254116
ECDH10B_0272	yagR	140.393	1.44177	2.71654	0.272922	5.28271	1.27287e-07	5.66616e-07
ECDH10B_0273	yagS	36.0422	1.79036	3.45902	0.474102	3.77632	0.000159161	0.000392325
ECDH10B_0274	yagT	63.3758	2.20052	4.59643	0.381482	5.76834	8.00565e-09	4.36484e-08
ECDH10B_0275	yagU	352.688	1.62713	3.08898	0.198999	8.17656	2.92069e-16	5.42965e-15
ECDH10B_0276	ykgJ	112.77	0.913527	1.88364	0.285381	3.20108	0.00136913	0.00284476
ECDH10B_0277	yagV	140.48	1.2002	2.29772	0.258679	4.63973	3.48863e-06	1.194e-05
ECDH10B_0278	yagW	312.792	1.48735	2.80374	0.209624	7.09533	1.29046e-12	1.43687e-11
ECDH10B_0279	yagX	185.61	1.4656	2.76179	0.240914	6.08351	1.1758e-09	7.40581e-09
ECDH10B_0280	matC	87.574	2.45865	5.49703	0.340611	7.21836	5.26182e-13	6.2224e-12
ECDH10B_0281	matB	87.9224	0.914843	1.88536	0.314998	2.90429	0.00368092	0.00700653
ECDH10B_0282	matA	408.546	3.15469	8.90548	0.212775	14.8264	9.88335e-50	3.47564e-47
ECDH10B_0283	ykgL	186.789	1.53252	2.89292	0.239375	6.40219	1.53165e-10	1.12999e-09
ECDH10B_0284	ykgO	71.5394	2.97288	7.85104	0.397087	7.48673	7.06102e-14	9.55048e-13
ECDH10B_0285	ykgM	172.222	1.94093	3.83954	0.258707	7.50244	6.26396e-14	8.52706e-13
ECDH10B_0286	eaeH	91.9239	2.83064	7.11389	0.358775	7.88972	3.02859e-15	4.82289e-14
ECDH10B_0288	insF-1	10.9693	2.52842	5.76938	0.916228	2.75959	0.00578734	0.0106185
ECDH10B_0289	ykgA	371.521	1.92701	3.80265	0.204017	9.44533	3.5429e-21	1.04553e-19
ECDH10B_0290	ykgB	328.369	2.27931	4.85447	0.212557	10.7233	7.91193e-27	3.70981e-25
ECDH10B_0291	ykgI	134.961	2.9043	7.48652	0.304228	9.54644	1.34223e-21	4.10451e-20
ECDH10B_0292	ykgC	496.493	2.50436	5.67396	0.189418	13.2213	6.60725e-40	8.99439e-38
ECDH10B_0293	ykgD	194.426	1.5242	2.87627	0.237959	6.4053	1.50075e-10	1.10914e-09
ECDH10B_0295	ykgF	355.419	0.779547	1.71659	0.218697	3.56451	0.000364538	0.00084247
ECDH10B_0297	ykgH	362.758	3.16495	8.96901	0.217406	14.5578	5.20996e-48	1.37413e-45
ECDH10B_0300	betI	156.658	-0.852102	0.553977	0.24377	-3.49552	0.000473138	0.00107231
ECDH10B_0301	betT	470.083	0.473764	1.38873	0.178787	2.64988	0.00805197	0.014277
ECDH10B_0303	yahB	232.419	0.733357	1.6625	0.216571	3.38622	0.000708631	0.00155347
ECDH10B_0304	yahC	89.082	1.89456	3.71808	0.324179	5.84417	5.09093e-09	2.8876e-08
ECDH10B_0305	yahD	158.98	1.65641	3.15231	0.253955	6.52246	6.91626e-11	5.42225e-10
ECDH10B_0306	yahE	83.0604	2.5842	5.99684	0.358999	7.19836	6.09401e-13	7.18344e-12
ECDH10B_0307	yahF	143.987	2.06368	4.1805	0.289988	7.11642	1.10763e-12	1.23984e-11
ECDH10B_0308	mhpT	540.304	-0.477866	0.718039	0.172068	-2.77718	0.00548322	0.0101133
ECDH10B_0309	yaiL	508.544	-0.478594	0.717677	0.181084	-2.64294	0.00821901	0.0145366
ECDH10B_0310	frmB	134.041	-0.664655	0.630839	0.273802	-2.42751	0.0152031	0.0254591
ECDH10B_0311	frmA	251.792	-0.890355	0.539481	0.229805	-3.87439	0.000106892	0.000274048
ECDH10B_0312	frmR	282.01	-0.797103	0.575504	0.209299	-3.80845	0.000139842	0.000350435
ECDH10B_0313	yaiO	54.0478	1.66787	3.17745	0.400245	4.16712	3.08473e-05	8.83144e-05
ECDH10B_0315	yaiX	42.8113	2.42141	5.35695	0.468213	5.1716	2.32101e-07	9.79468e-07
ECDH10B_0316	insC-1	4.24564	5.41427	42.644	1.83737	2.94674	0.0032114	0.00617409
ECDH10B_0319	yaiP	73.6695	2.19327	4.57342	0.361535	6.06656	1.30681e-09	8.15787e-09
ECDH10B_0320	yaiS	96.4233	2.94814	7.71755	0.356918	8.26001	1.45659e-16	2.81963e-15
ECDH10B_0321	tauA	39.6097	1.95995	3.89047	0.470113	4.1691	3.05806e-05	8.767e-05
ECDH10B_0322	tauB	20.5716	1.58723	3.00471	0.626785	2.53233	0.0113308	0.0193743
ECDH10B_0323	tauC	30.8725	1.49335	2.81542	0.5026	2.97126	0.00296585	0.0057409
ECDH10B_0325	hemB	654.606	-0.909957	0.532201	0.179048	-5.0822	3.73084e-07	1.52412e-06
ECDH10B_0326	ykiB	45.5124	3.06598	8.37437	0.493725	6.20989	5.30211e-10	3.51807e-09
ECDH10B_0328	yaiT	457.867	2.76388	6.79221	0.195773	14.1178	2.94952e-45	5.41173e-43
ECDH10B_0332	yaiV	102.648	2.75969	6.77253	0.333087	8.2852	1.17913e-16	2.31439e-15
ECDH10B_0337	yaiZ	612.541	-1.21212	0.431633	0.178263	-6.79965	1.04876e-11	9.95635e-11
ECDH10B_0338	ddlA	453.093	-0.563696	0.676567	0.181014	-3.11411	0.00184504	0.00371859
ECDH10B_0339	iraP	651.183	-0.714707	0.609329	0.177507	-4.02636	5.6646e-05	0.000153925
ECDH10B_0342	adrA	51.9279	1.84126	3.58322	0.407139	4.52243	6.11343e-06	2.01081e-05
ECDH10B_0343	proC	234.411	-0.605874	0.657073	0.217183	-2.78969	0.00527588	0.00976929
ECDH10B_0345	aroL	339.608	-0.430564	0.741972	0.197281	-2.18249	0.0290735	0.0458997
ECDH10B_0350	rdgC	381.074	-0.587462	0.665513	0.204309	-2.87536	0.00403568	0.00763019
ECDH10B_0351	mak	201.958	-0.660018	0.63287	0.222681	-2.96397	0.00303698	0.00586546
ECDH10B_0356	phoR	197.803	0.53252	1.44645	0.227796	2.33771	0.0194025	0.0317976
ECDH10B_0359	malZ	145.008	0.563286	1.47763	0.255377	2.2057	0.0274049	0.0434934
ECDH10B_0361	queA	245.742	-0.576656	0.670516	0.210642	-2.73761	0.0061887	0.0112911
ECDH10B_0362	tgt	2353.24	-0.961781	0.513423	0.164282	-5.85446	4.78569e-09	2.72178e-08
ECDH10B_0363	yajC	1426.31	-1.1662	0.445594	0.168936	-6.90318	5.08523e-12	5.07321e-11
ECDH10B_0364	secD	1059	-0.941493	0.520694	0.154711	-6.08551	1.16124e-09	7.32503e-09
ECDH10B_0365	secF	449.282	-0.550545	0.682762	0.190381	-2.89181	0.00383035	0.00727457
ECDH10B_0366	yajD	545.317	-0.583008	0.66757	0.181833	-3.20628	0.00134463	0.00279938
ECDH10B_0367	tsx	723.74	-0.976308	0.508279	0.168058	-5.80937	6.27096e-09	3.48744e-08
ECDH10B_0368	yajI	95.1892	1.12747	2.18475	0.304447	3.70333	0.000212784	0.000511944
ECDH10B_0369	nrdR	269.606	-0.777816	0.583249	0.205177	-3.79095	0.000150074	0.000372974
ECDH10B_0370	ribD	718.881	-0.674136	0.626707	0.164204	-4.10548	4.03477e-05	0.000113059
ECDH10B_0371	ribE	959.022	-0.88672	0.540842	0.160221	-5.53437	3.12342e-08	1.52028e-07
ECDH10B_0372	nusB	489.734	-0.75051	0.594393	0.177795	-4.22122	2.42988e-05	7.11102e-05
ECDH10B_0374	pgpA	192.451	-0.751456	0.594004	0.231435	-3.24694	0.00116654	0.00245895
ECDH10B_0375	yajO	479.553	-0.551928	0.682108	0.18053	-3.05726	0.00223372	0.00442549
ECDH10B_0376	dxs	363.241	-0.764253	0.588758	0.197231	-3.87491	0.000106666	0.000273801
ECDH10B_0377	ispA	477.128	-0.797654	0.575284	0.178354	-4.47231	7.73802e-06	2.50802e-05
ECDH10B_0378	xseB	167.545	-1.04393	0.485004	0.250881	-4.16107	3.16766e-05	9.05047e-05
ECDH10B_0379	thiI	423.864	-0.469918	0.722006	0.183233	-2.56459	0.0103298	0.0178508
ECDH10B_0382	yajQ	668.518	-0.9167	0.529719	0.173473	-5.28439	1.26124e-07	5.62033e-07
ECDH10B_0384	cyoE	3832.84	-1.244	0.422201	0.142118	-8.75327	2.07252e-18	4.85891e-17
ECDH10B_0385	cyoD	1101.23	-1.20783	0.432919	0.157086	-7.68897	1.48319e-14	2.17329e-13
ECDH10B_0386	cyoC	1005.67	-1.11834	0.460623	0.156927	-7.12653	1.02931e-12	1.17081e-11
ECDH10B_0387	cyoB	5426.06	-1.096	0.467811	0.138125	-7.93484	2.10761e-15	3.48788e-14
ECDH10B_0388	cyoA	5765.67	-1.02894	0.49007	0.146827	-7.00785	2.42012e-12	2.55963e-11
ECDH10B_0390	yajG	497.396	-0.85284	0.553694	0.176665	-4.82743	1.38306e-06	5.11265e-06
ECDH10B_0391	bolA	520.169	-0.899096	0.536222	0.186324	-4.82545	1.39685e-06	5.15271e-06
ECDH10B_0392	tig	6381.8	-0.887958	0.540378	0.140052	-6.34022	2.29432e-10	1.63548e-09
ECDH10B_0393	clpP	1526.35	-0.758367	0.591165	0.154172	-4.91896	8.70054e-07	3.30777e-06
ECDH10B_0394	clpX	1888.29	-0.864066	0.549402	0.15194	-5.6869	1.29369e-08	6.72334e-08
ECDH10B_0395	lon	5478.45	-0.827181	0.56363	0.146924	-5.62999	1.80225e-08	9.10836e-08
ECDH10B_0396	hupB	199.208	-0.75405	0.592937	0.225009	-3.3512	0.000804609	0.00174304
ECDH10B_0397	ppiD	1850.3	-0.875569	0.545039	0.145566	-6.01492	1.79979e-09	1.0944e-08
ECDH10B_0399	ybaW	120.651	0.60033	1.51606	0.268509	2.23579	0.0253657	0.0405928
ECDH10B_0400	queC	202.275	-0.518966	0.697872	0.232354	-2.23352	0.0255148	0.040816
ECDH10B_0406	glnK	21.709	1.69577	3.23949	0.597029	2.84034	0.0045065	0.00844844
ECDH10B_0407	amtB	121.821	0.649158	1.56825	0.269316	2.41039	0.0159353	0.0265483
ECDH10B_0413	ylaB	233.023	0.611055	1.52738	0.223671	2.73194	0.00629626	0.0114527
ECDH10B_0414	ylaC	580.045	-0.703777	0.613963	0.175071	-4.01996	5.82084e-05	0.000157738
ECDH10B_0415	maa	451.424	-0.627107	0.647474	0.181271	-3.45949	0.000541199	0.00121611
ECDH10B_0416	hha	607.576	-0.690899	0.619468	0.175504	-3.93666	8.26242e-05	0.000217107
ECDH10B_0417	ybaJ	877.451	-0.879384	0.5436	0.157959	-5.56716	2.5893e-08	1.28099e-07
ECDH10B_0418	acrB	1558.95	-0.892834	0.538555	0.158241	-5.64226	1.67837e-08	8.55401e-08
ECDH10B_0419	acrA	775.232	-0.954594	0.515987	0.162913	-5.85952	4.64206e-09	2.64365e-08
ECDH10B_0421	kefA	560.509	-0.445862	0.734145	0.171714	-2.59654	0.00941669	0.0163937
ECDH10B_0425	apt	384.034	-0.888961	0.540003	0.190957	-4.65529	3.23522e-06	1.11178e-05
ECDH10B_0426	dnaX	462.518	-0.862134	0.550138	0.179609	-4.80006	1.5862e-06	5.78044e-06
ECDH10B_0427	ybaB	1369.09	-1.0947	0.468232	0.153163	-7.14732	8.84865e-13	1.02025e-11
ECDH10B_0428	recR	142.932	-0.687279	0.621024	0.255496	-2.68998	0.00714558	0.0128153
ECDH10B_0429	htpG	9283.48	-0.755846	0.592199	0.159368	-4.74276	2.10821e-06	7.48246e-06
ECDH10B_0430	adk	2954.52	-0.779635	0.582514	0.142707	-5.46321	4.67612e-08	2.21275e-07
ECDH10B_0433	gsk	593.78	-0.568427	0.674352	0.168973	-3.36402	0.000768162	0.00166923
ECDH10B_0434	ybaL	468.255	-0.389074	0.76362	0.177417	-2.19299	0.0283078	0.0448083
ECDH10B_0436	ushA	517.043	-0.486055	0.713975	0.175748	-2.76563	0.00568125	0.0104557
ECDH10B_0440	ybaQ	76.063	0.99924	1.99895	0.331602	3.01337	0.00258361	0.00504294
ECDH10B_0441	copA	5582.39	-0.710805	0.610979	0.172529	-4.11992	3.78998e-05	0.000106625
ECDH10B_0443	ybaT	98.0069	1.22329	2.33479	0.301372	4.05908	4.92663e-05	0.000135974
ECDH10B_0444	cueR	248.17	-0.921622	0.527915	0.216153	-4.26375	2.01028e-05	6.01232e-05
ECDH10B_0446	qmcA	277.858	-0.545486	0.68516	0.203926	-2.67493	0.00747452	0.0133428
ECDH10B_0447	ybbL	157.292	0.747201	1.67853	0.252175	2.96302	0.00304635	0.00588087
ECDH10B_0448	ybbM	75.68	0.765212	1.69962	0.322742	2.37097	0.0177413	0.0293027
ECDH10B_0449	ybbN	1226.39	-0.519702	0.697516	0.156253	-3.32602	0.000880959	0.00189579
ECDH10B_0454	rhsD	441.38	1.57317	2.97559	0.186227	8.44762	2.9729e-17	6.33619e-16
ECDH10B_0455	ybbC	134.899	1.77934	3.43268	0.275414	6.46059	1.04293e-10	7.87325e-10
ECDH10B_0456	ylbH	223.18	2.57451	5.95667	0.240956	10.6845	1.20258e-26	5.57678e-25
ECDH10B_0457	ybbD	204.682	3.02645	8.14802	0.260968	11.597	4.2664e-31	2.72791e-29
ECDH10B_0460	allS	47.7568	1.5536	2.93549	0.416422	3.73083	0.000190848	0.000462861
ECDH10B_0461	allA	35.3717	1.08754	2.12511	0.460711	2.36056	0.0182473	0.0300678
ECDH10B_0462	allR	717.552	-0.980695	0.506736	0.163545	-5.99648	2.01635e-09	1.21211e-08
ECDH10B_0463	gcl	80.317	1.64961	3.13748	0.331011	4.98354	6.24309e-07	2.45306e-06
ECDH10B_0464	hyi	86.4463	2.769	6.81636	0.361559	7.65851	1.88098e-14	2.72774e-13
ECDH10B_0465	glxR	38.4071	2.1649	4.48435	0.476169	4.54649	5.45475e-06	1.81395e-05
ECDH10B_0466	ybbV	18.737	5.07977	33.8192	1.15452	4.3999	1.08301e-05	3.41832e-05
ECDH10B_0467	ybbW	98.5	2.75967	6.7724	0.338315	8.1571	3.43153e-16	6.29611e-15
ECDH10B_0468	allB	67.6407	1.07041	2.10003	0.343341	3.11763	0.00182313	0.00368532
ECDH10B_0469	ybbY	76.5187	2.22711	4.68194	0.354754	6.27788	3.4321e-10	2.36658e-09
ECDH10B_0470	glxK	73.2516	0.801096	1.74242	0.333997	2.39852	0.0164617	0.0273389
ECDH10B_0471	ylbA	127.487	0.82127	1.76696	0.263998	3.1109	0.00186521	0.00375533
ECDH10B_0472	allC	104.183	0.719015	1.64606	0.285643	2.51718	0.0118297	0.0201621
ECDH10B_0473	allD	73.8158	2.67785	6.39902	0.376191	7.11832	1.09249e-12	1.22615e-11
ECDH10B_0474	fdrA	35.2992	1.9414	3.84078	0.509031	3.81391	0.000136787	0.000344415
ECDH10B_0475	ylbE	37.9284	1.13554	2.197	0.443741	2.55901	0.010497	0.0181101
ECDH10B_0476	ylbF	15.2536	1.60635	3.0448	0.699762	2.29556	0.0217009	0.0352087
ECDH10B_0477	ybcF	43.1357	1.44481	2.72227	0.427343	3.38092	0.000722444	0.00157719
ECDH10B_0481	ppiB	1267.75	-1.12725	0.457787	0.151947	-7.41872	1.18262e-13	1.54509e-12
ECDH10B_0482	cysS	609.18	-0.630681	0.645871	0.170015	-3.70957	0.000207612	0.000500357
ECDH10B_0483	ybcI	24.7677	1.94094	3.83955	0.575335	3.37358	0.000741968	0.00161656
ECDH10B_0485	folD	292.352	-0.69691	0.616892	0.20309	-3.43153	0.000600177	0.00133795
ECDH10B_0486	sfmA	71.2104	3.01929	8.10771	0.403931	7.47479	7.73302e-14	1.0426e-12
ECDH10B_0487	sfmC	148.783	3.56486	11.834	0.317606	11.2242	3.10333e-29	1.67898e-27
ECDH10B_0488	sfmD	241.411	2.80603	6.99356	0.242602	11.5664	6.09924e-31	3.73026e-29
ECDH10B_0489	sfmH	155.856	3.33772	10.1101	0.320369	10.4184	2.0442e-25	8.29474e-24
ECDH10B_0490	sfmF	60.2654	3.90268	14.9563	0.505624	7.71855	1.17661e-14	1.75452e-13
ECDH10B_0491	fimZ	123.331	2.93169	7.63005	0.316202	9.27158	1.83416e-20	5.02608e-19
ECDH10B_0494	ybcC	33.931	1.6711	3.18458	0.517099	3.23169	0.00123062	0.00258627
ECDH10B_0495	ybcD	43.4394	2.12644	4.36639	0.464172	4.58116	4.62413e-06	1.55241e-05
ECDH10B_0499	emrE	159.521	1.75737	3.38082	0.259675	6.76758	1.3095e-11	1.19872e-10
ECDH10B_0500	ybcK	645.147	2.8521	7.22052	0.201773	14.1352	2.30419e-45	4.63033e-43
ECDH10B_0501	ybcL	142.243	2.11435	4.32995	0.271475	7.78839	6.78685e-15	1.04527e-13
ECDH10B_0502	ybcM	323.902	0.903021	1.86998	0.213178	4.236	2.27533e-05	6.7193e-05
ECDH10B_0503	ybcN	46.9795	3.028	8.15677	0.494387	6.12475	9.0826e-10	5.82501e-09
ECDH10B_0504	ninE	9.19556	2.5414	5.82153	0.982803	2.58587	0.00971343	0.0168617
ECDH10B_0507	ylcG	18.723	3.15718	8.92087	0.760683	4.15046	3.31809e-05	9.43555e-05
ECDH10B_0508	ybcQ	127.497	2.72859	6.62809	0.300965	9.06615	1.23301e-19	3.1957e-18
ECDH10B_0727	corC	1018	-0.831653	0.561885	0.181052	-4.59345	4.35968e-06	1.47183e-05
ECDH10B_0728	ybeY	501.53	-0.86333	0.549682	0.209082	-4.12915	3.64107e-05	0.000102709
ECDH10B_0729	ybeZ	1040.74	-0.765834	0.588113	0.174849	-4.37998	1.18693e-05	3.72959e-05
ECDH10B_0730	miaB	555.104	-0.539212	0.688147	0.172641	-3.12331	0.0017883	0.00362819
ECDH10B_0731	ubiF	287.843	-0.949954	0.517649	0.203901	-4.65891	3.17889e-06	1.09509e-05
ECDH10B_0733	glnV	86.3708	-0.947102	0.518673	0.308185	-3.07316	0.00211806	0.00422013
ECDH10B_0735	glnW	52.3862	-1.073	0.475329	0.400685	-2.67792	0.00740801	0.0132325
ECDH10B_0736	glnU	109.91	-0.814373	0.568655	0.281231	-2.89575	0.00378254	0.00719024
ECDH10B_0737	leuW	83.6683	-0.935872	0.522726	0.31862	-2.93727	0.00331117	0.00634565
ECDH10B_0738	metT	217.44	-0.66583	0.630326	0.22758	-2.92569	0.00343691	0.00656576
ECDH10B_0739	asnB	656.475	-0.878181	0.544053	0.169716	-5.17443	2.28614e-07	9.67653e-07
ECDH10B_0740	nagD	390.092	-0.537585	0.688923	0.18779	-2.86269	0.00420067	0.00792437
ECDH10B_0741	nagC	428.871	-0.768236	0.587135	0.186543	-4.11828	3.81708e-05	0.000107316
ECDH10B_0742	nagA	394.296	-0.504482	0.704913	0.184393	-2.73591	0.00622077	0.0113349
ECDH10B_0744	nagE	1029.89	-0.930964	0.524508	0.159614	-5.83259	5.45722e-09	3.06835e-08
ECDH10B_0745	glnS	860.87	-0.693171	0.618493	0.16769	-4.13363	3.57071e-05	0.000100927
ECDH10B_0746	ybfM	119.138	1.29495	2.45369	0.27728	4.67021	3.00888e-06	1.03993e-05
ECDH10B_0747	ybfN	22.8158	1.79019	3.45861	0.591876	3.0246	0.00248961	0.00487525
ECDH10B_0748	fur	749.544	-0.771363	0.585864	0.163448	-4.71932	2.36636e-06	8.3217e-06
ECDH10B_0749	fldA	828.934	-0.880606	0.543139	0.169753	-5.18757	2.13062e-07	9.07285e-07
ECDH10B_0752	seqA	834.77	-0.823718	0.564984	0.168765	-4.88086	1.05625e-06	3.95508e-06
ECDH10B_0753	pgm	1274.35	-0.968831	0.51092	0.152716	-6.34399	2.23891e-10	1.60683e-09
ECDH10B_0754	ybfP	67.821	2.08409	4.24009	0.366694	5.68347	1.31988e-08	6.85102e-08
ECDH10B_0756	ybfG	126.608	2.94374	7.69406	0.312195	9.42919	4.13265e-21	1.20274e-19
ECDH10B_0758	potE	96.8145	1.8965	3.7231	0.315039	6.0199	1.74523e-09	1.06429e-08
ECDH10B_0759	speF	155.028	2.12825	4.37186	0.269199	7.90584	2.66137e-15	4.30306e-14
ECDH10B_0763	kdpB	48.1741	1.53158	2.89102	0.413792	3.70132	0.000214484	0.000515153
ECDH10B_0764	kdpA	58.5342	1.81813	3.52623	0.38249	4.7534	2.00027e-06	7.13537e-06
ECDH10B_0767	rhsC	225.502	1.99224	3.97855	0.231035	8.62312	6.51523e-18	1.43949e-16
ECDH10B_0768	ybfB	30.1348	2.28476	4.87285	0.560491	4.07636	4.57455e-05	0.000127171
ECDH10B_0769	ybfO	208.183	2.95852	7.77324	0.260475	11.3581	6.75651e-30	3.90582e-28
ECDH10B_0770	ybfC	213.103	2.78698	6.90185	0.254716	10.9415	7.29454e-28	3.53827e-26
ECDH10B_0771	ybfQ	132.484	2.793	6.93071	0.299478	9.32625	1.09685e-20	3.04521e-19
ECDH10B_0772	ybfL	225.857	3.45458	10.963	0.273239	12.6431	1.22189e-36	1.17191e-34
ECDH10B_0773	ybfD	202.598	3.13118	8.76152	0.264104	11.8559	2.00668e-32	1.43529e-30
ECDH10B_0776	ybgH	89.0952	1.92141	3.78794	0.336261	5.71405	1.1032e-08	5.84128e-08
ECDH10B_0777	ybgI	476.153	-0.705806	0.6131	0.178113	-3.96269	7.41098e-05	0.00019719
ECDH10B_0778	ybgJ	212.721	-0.687686	0.620849	0.219289	-3.13598	0.00171279	0.00350023
ECDH10B_0779	ybgK	281.327	-0.789747	0.578445	0.20505	-3.85149	0.0001174	0.000298452
ECDH10B_0780	ybgL	148.558	-0.544775	0.685498	0.251138	-2.16923	0.0300653	0.0473594
ECDH10B_0783	ybgO	99.71	2.96316	7.7983	0.357618	8.28583	1.17287e-16	2.31286e-15
ECDH10B_0784	ybgP	44.8581	2.18698	4.55351	0.463283	4.72061	2.35137e-06	8.28278e-06
ECDH10B_0785	ybgQ	180.001	2.42253	5.3611	0.255352	9.48702	2.37728e-21	7.06488e-20
ECDH10B_0786	ybgD	137.176	2.0335	4.09397	0.282955	7.18666	6.63947e-13	7.73993e-12
ECDH10B_0787	gltA	7786.14	-1.26969	0.414749	0.135846	-9.34652	9.0583e-21	2.5484e-19
ECDH10B_0788	sdhC	1769.59	-1.05788	0.480337	0.152555	-6.93442	4.07895e-12	4.11798e-11
ECDH10B_0789	sdhD	939.562	-1.19152	0.437842	0.163607	-7.28282	3.26903e-13	4.03371e-12
ECDH10B_0790	sdhA	5775.33	-1.01532	0.494717	0.149804	-6.77768	1.22124e-11	1.13267e-10
ECDH10B_0791	sdhB	3797.47	-1.08211	0.472338	0.145098	-7.45778	8.79948e-14	1.17512e-12
ECDH10B_0792	sucA	15072.5	-0.9175	0.529426	0.164507	-5.57729	2.443e-08	1.21145e-07
ECDH10B_0793	sucB	11918.2	-0.949806	0.517702	0.15619	-6.08107	1.19381e-09	7.49682e-09
ECDH10B_0794	sucC	11537.1	-0.953362	0.516428	0.150355	-6.34075	2.28646e-10	1.63263e-09
ECDH10B_0795	sucD	17783.6	-0.90451	0.534214	0.152401	-5.93506	2.93744e-09	1.72887e-08
ECDH10B_0797	mngA	81.235	1.44162	2.71626	0.333534	4.32226	1.54437e-05	4.74325e-05
ECDH10B_0798	mngB	298.712	1.05635	2.07967	0.202365	5.22002	1.78899e-07	7.73519e-07
ECDH10B_0799	cydA	2408.85	-0.893446	0.538327	0.181446	-4.92405	8.47724e-07	3.24039e-06
ECDH10B_0800	cydB	1137.94	-1.04804	0.483626	0.184879	-5.66878	1.43822e-08	7.40156e-08
ECDH10B_0801	ybgT	25.5125	-1.19593	0.436506	0.532721	-2.24494	0.024772	0.0397784
ECDH10B_0803	ybgC	194.451	-0.85556	0.552651	0.233618	-3.66221	0.000250047	0.000591479
ECDH10B_0804	tolQ	529.477	-0.633426	0.644644	0.179233	-3.53409	0.000409178	0.00093844
ECDH10B_0805	tolR	295.954	-0.696482	0.617075	0.198366	-3.5111	0.000446257	0.0010163
ECDH10B_0806	tolA	761.559	-0.850629	0.554543	0.162937	-5.22061	1.78337e-07	7.7188e-07
ECDH10B_0807	tolB	3863.9	-1.26892	0.41497	0.151176	-8.39369	4.71118e-17	9.65105e-16
ECDH10B_0808	pal	3112.13	-1.09436	0.468343	0.150796	-7.25726	3.95007e-13	4.79003e-12
ECDH10B_0809	ybgF	940.385	-0.928522	0.525396	0.160598	-5.78165	7.39732e-09	4.04937e-08
ECDH10B_0810	lysT	394.348	-0.857125	0.552052	0.201478	-4.25419	2.09806e-05	6.23509e-05
ECDH10B_0819	zitB	110.918	0.81683	1.76153	0.278958	2.92815	0.00340985	0.00652292
ECDH10B_0821	aroG	494.536	-0.723502	0.605625	0.177688	-4.07176	4.66595e-05	0.000129371
ECDH10B_0822	gpmA	2450.94	-1.06238	0.478842	0.175475	-6.05428	1.41048e-09	8.73822e-09
ECDH10B_0823	galM	25.3445	1.88799	3.70119	0.566027	3.33551	0.000851431	0.00183881
ECDH10B_0825	galK	202.475	-0.640835	0.641341	0.229699	-2.78989	0.0052726	0.0097675
ECDH10B_0826	galT	252.386	-0.81762	0.567377	0.226186	-3.61482	0.000300561	0.000701919
ECDH10B_0827	galE	358.101	-0.882513	0.542422	0.203758	-4.33119	1.48306e-05	4.57803e-05
ECDH10B_0830	ybhT	28.3056	1.2563	2.38882	0.509802	2.46429	0.0137285	0.023183
ECDH10B_0835	pgl	260.736	-0.921721	0.527879	0.211164	-4.36496	1.27145e-05	3.96563e-05
ECDH10B_0836	ybhD	108.87	2.72746	6.62289	0.32486	8.39581	4.62705e-17	9.52495e-16
ECDH10B_0837	ybhH	37.4131	2.74879	6.72152	0.529167	5.19456	2.05204e-07	8.77367e-07
ECDH10B_0838	ybhI	75.5226	2.31079	4.96155	0.357582	6.46227	1.03141e-10	7.82742e-10
ECDH10B_0839	ybhJ	102.052	1.94647	3.85431	0.314418	6.19072	5.98899e-10	3.93669e-09
ECDH10B_0840	ybhC	723.249	-0.88707	0.540711	0.16904	-5.24768	1.54024e-07	6.74956e-07
ECDH10B_0842	bioA	29.5414	1.68505	3.21551	0.513771	3.27976	0.00103896	0.00221212
ECDH10B_0846	bioD	42.9782	1.77404	3.4201	0.452368	3.92167	8.79376e-05	0.000229781
ECDH10B_0847	uvrB	734.927	-0.682734	0.622984	0.16236	-4.20506	2.61008e-05	7.60149e-05
ECDH10B_0849	moaA	616.757	-0.854198	0.553173	0.172242	-4.9593	7.07471e-07	2.74911e-06
ECDH10B_0850	moaB	400.503	-0.795166	0.576277	0.186426	-4.26533	1.9961e-05	5.97837e-05
ECDH10B_0851	moaC	338.02	-0.555632	0.680359	0.201613	-2.75593	0.00585255	0.0107195
ECDH10B_0852	moaD	103.003	-1.08783	0.470469	0.290172	-3.74891	0.000177606	0.000433235
ECDH10B_0853	moaE	272.095	-0.684687	0.622141	0.211796	-3.23276	0.001226	0.00257912
ECDH10B_0854	ybhL	396.689	-0.513675	0.700436	0.190088	-2.70231	0.00688603	0.0123919
ECDH10B_0855	ybhM	96.3505	2.42896	5.38507	0.331901	7.31834	2.51064e-13	3.16266e-12
ECDH10B_0856	ybhN	98.5886	2.15664	4.45876	0.314562	6.856	7.08138e-12	6.9335e-11
ECDH10B_0857	ybhO	48.6867	1.26778	2.40791	0.406028	3.1224	0.00179385	0.00363716
ECDH10B_0859	ybhQ	682.021	-1.11691	0.461081	0.166209	-6.71992	1.81827e-11	1.62911e-10
ECDH10B_0860	ybhR	115.284	0.962405	1.94855	0.278186	3.45958	0.000541027	0.00121611
ECDH10B_0861	ybhS	92.3683	0.727352	1.6556	0.298262	2.43863	0.014743	0.024787
ECDH10B_0863	ybhG	151.66	-0.568105	0.674502	0.247117	-2.29893	0.0215087	0.0349506
ECDH10B_0868	ybiB	140.478	-0.693935	0.618166	0.252629	-2.74685	0.006017	0.0109921
ECDH10B_0869	ybiC	471.621	-0.673748	0.626876	0.18286	-3.6845	0.000229154	0.000546037
ECDH10B_0874	ybiM	50.8989	1.35627	2.56023	0.40203	3.37357	0.00074201	0.00161656
ECDH10B_0876	ybiO	104.473	1.20897	2.31172	0.291457	4.14801	3.35375e-05	9.52411e-05
ECDH10B_0877	glnQ	654.404	-0.973897	0.509129	0.168873	-5.76703	8.0681e-09	4.39321e-08
ECDH10B_0878	glnP	668.075	-0.937319	0.522202	0.174721	-5.36465	8.11064e-08	3.68824e-07
ECDH10B_0879	glnH	5166.73	-0.89425	0.538027	0.139056	-6.43084	1.26898e-10	9.46133e-10
ECDH10B_0880	dps	1097.34	-1.00523	0.498191	0.15429	-6.51519	7.25978e-11	5.67339e-10
ECDH10B_0881	rhtA	111.631	1.57674	2.98295	0.292711	5.38667	7.17759e-08	3.31032e-07
ECDH10B_0882	ompX	646.07	-0.755962	0.592152	0.169283	-4.46566	7.9822e-06	2.57727e-05
ECDH10B_0884	yliL	40.3448	1.08469	2.12093	0.452536	2.39692	0.0165333	0.0274364
ECDH10B_0886	mntR	408.477	-0.645326	0.639348	0.191895	-3.36291	0.000771262	0.0016751
ECDH10B_0888	ybiS	412.244	-0.646583	0.638791	0.190663	-3.39123	0.000695787	0.00153167
ECDH10B_0889	ybiT	770.427	-0.595163	0.66197	0.160887	-3.69927	0.000216218	0.000518138
ECDH10B_0892	ybiW	115.585	1.045	2.06337	0.284283	3.67591	0.000237002	0.000563463
ECDH10B_0896	moeA	238.956	-0.718263	0.607829	0.221106	-3.24849	0.00116018	0.00244675
ECDH10B_0901	gsiD	93.7805	1.19204	2.28476	0.309351	3.85336	0.000116506	0.000296534
ECDH10B_0902	yliE	313.975	1.82766	3.5496	0.204891	8.92015	4.65674e-19	1.16281e-17
ECDH10B_0903	yliF	243.146	2.00315	4.00874	0.229666	8.72199	2.73351e-18	6.26924e-17
ECDH10B_0905	bssR	6757.72	-1.15078	0.450383	0.395247	-2.91154	0.00359653	0.00685518
ECDH10B_0907	yliJ	568.738	-0.577028	0.670343	0.172228	-3.35037	0.000807049	0.00174743
ECDH10B_0908	dacC	607.541	-0.792225	0.577453	0.169216	-4.68175	2.84438e-06	9.89553e-06
ECDH10B_0912	ybjH	60.699	1.46077	2.75255	0.372442	3.92215	8.77633e-05	0.000229468
ECDH10B_0918	ybjM	34.4025	1.40525	2.64864	0.470676	2.98561	0.00283017	0.00549751
ECDH10B_0920	ybjC	153.738	-0.909948	0.532204	0.260189	-3.49727	0.000470053	0.00106646
ECDH10B_0921	nfsA	236.95	-0.818236	0.567135	0.216619	-3.77731	0.000158528	0.000391222
ECDH10B_0923	ybjN	472.602	-0.700687	0.615279	0.18349	-3.81867	0.000134174	0.000338644
ECDH10B_0926	potH	66.5166	1.39334	2.62686	0.360071	3.86963	0.000109	0.000278946
ECDH10B_0930	artJ	152.971	1.66376	3.16841	0.272	6.11676	9.5495e-10	6.08745e-09
ECDH10B_0933	artI	367.398	-0.611266	0.654622	0.187718	-3.2563	0.00112875	0.00238764
ECDH10B_0936	ybjQ	168.007	-0.946527	0.51888	0.264513	-3.57838	0.000345735	0.000800329
ECDH10B_0940	ltaE	244.82	-0.781145	0.581905	0.214259	-3.64581	0.000266553	0.000628059
ECDH10B_0944	ybjE	76.0936	1.06984	2.0992	0.332319	3.21932	0.00128494	0.00268438
ECDH10B_0947	ybjX	291.77	-0.636159	0.643424	0.21443	-2.96675	0.00300966	0.00581536
ECDH10B_0950	cspD	1977.83	-1.13012	0.456877	0.164903	-6.85327	7.21831e-12	7.05122e-11
ECDH10B_0951	clpS	1300.28	-0.873826	0.545698	0.154045	-5.67253	1.40703e-08	7.24988e-08
ECDH10B_0952	clpA	4271.54	-0.907571	0.533082	0.156967	-5.78191	7.38557e-09	4.04937e-08
ECDH10B_0954	infA	1344.59	-0.759972	0.590508	0.149912	-5.06945	3.98971e-07	1.61734e-06
ECDH10B_0956	cydC	299.6	-0.548137	0.683903	0.198732	-2.75817	0.00581253	0.0106555
ECDH10B_0957	cydD	377.176	-0.496838	0.708658	0.186366	-2.66593	0.00767764	0.0136765
ECDH10B_0958	trxB	1090.11	-0.866639	0.548423	0.15385	-5.63302	1.77082e-08	9.00346e-08
ECDH10B_0959	lrp	411.996	-0.776417	0.583815	0.183116	-4.24003	2.23492e-05	6.60461e-05
ECDH10B_0960	ftsK	1710.51	-0.933907	0.523439	0.146996	-6.35327	2.1078e-10	1.5179e-09
ECDH10B_0961	lolA	550.766	-0.710477	0.611118	0.175316	-4.05256	5.06597e-05	0.000139455
ECDH10B_0962	ycaJ	318.837	-0.505283	0.704522	0.195585	-2.58345	0.00978175	0.0169593
ECDH10B_0963	serS	2857.23	-1.09552	0.467968	0.154793	-7.07732	1.46965e-12	1.60476e-11
ECDH10B_0964	dmsA	646.874	-0.693633	0.618295	0.226665	-3.06017	0.00221209	0.00438881
ECDH10B_0967	ycaC	462.285	-0.780903	0.582002	0.198112	-3.94173	8.08962e-05	0.000213097
ECDH10B_0970	ycaN	133.131	1.90644	3.74882	0.274106	6.9551	3.52303e-12	3.64391e-11
ECDH10B_0971	ycaK	273.961	2.50626	5.68144	0.237197	10.5661	4.27762e-26	1.842e-24
ECDH10B_0972	pflA	748.162	-0.75128	0.594076	0.166679	-4.50734	6.56448e-06	2.14912e-05
ECDH10B_0973	pflB	7582.77	-1.12042	0.45996	0.1466	-7.6427	2.12716e-14	3.05327e-13
ECDH10B_0974	focA	1275.51	-0.748208	0.595342	0.152903	-4.89336	9.91282e-07	3.73835e-06
ECDH10B_0977	serC	402.145	-0.719392	0.607353	0.188835	-3.80963	0.000139172	0.000349183
ECDH10B_0979	ycaL	52.9888	1.6701	3.18237	0.394803	4.23022	2.33468e-05	6.88013e-05
ECDH10B_0980	cmk	1004.7	-0.794403	0.576582	0.15928	-4.98745	6.11804e-07	2.40616e-06
ECDH10B_0981	rpsA	16824.7	-1.00539	0.498136	0.138366	-7.26616	3.6985e-13	4.52396e-12
ECDH10B_0982	ihfB	1055.61	-0.771749	0.585707	0.162936	-4.73653	2.1741e-06	7.70337e-06
ECDH10B_0983	ycaI	218.092	1.07958	2.11342	0.222354	4.85522	1.20251e-06	4.46706e-06
ECDH10B_0984	msbA	561.773	-0.64311	0.640331	0.173204	-3.71302	0.000204798	0.000494139
ECDH10B_0987	ycaR	57.3652	-1.00414	0.498568	0.363671	-2.76112	0.0057604	0.0105783
ECDH10B_0988	kdsB	606.261	-0.686455	0.621379	0.170275	-4.03145	5.5434e-05	0.000151118
ECDH10B_0989	ycbJ	361.131	-0.796283	0.575831	0.214168	-3.71804	0.000200776	0.000485267
ECDH10B_0991	smtA	448.315	-0.849247	0.555074	0.183677	-4.6236	3.77136e-06	1.28659e-05
ECDH10B_0992	mukF	353.386	-0.7307	0.602612	0.192876	-3.78844	0.000151599	0.000376101
ECDH10B_0993	mukE	302.452	-0.680798	0.62382	0.197305	-3.45048	0.0005596	0.00125412
ECDH10B_0994	mukB	1749.62	-0.911574	0.531605	0.146769	-6.21095	5.26665e-10	3.50556e-09
ECDH10B_0995	ycbB	391.111	-0.618635	0.651287	0.18541	-3.33658	0.000848166	0.00183364
ECDH10B_0996	ycbK	1512.95	-1.02272	0.492188	0.151023	-6.77192	1.27088e-11	1.17355e-10
ECDH10B_0997	ycbL	1062.13	-1.06804	0.476968	0.158679	-6.7308	1.68736e-11	1.52151e-10
ECDH10B_0998	aspC	2098.33	-1.17301	0.443494	0.154679	-7.58353	3.3629e-14	4.68364e-13
ECDH10B_0999	ompF	45854.9	-0.959774	0.514138	0.14157	-6.7795	1.20593e-11	1.12093e-10
ECDH10B_1000	asnS	1557.78	-0.660429	0.63269	0.147007	-4.49251	7.03885e-06	2.29907e-05
ECDH10B_1001	pncB	484.419	-0.569937	0.673646	0.176943	-3.22102	0.00127733	0.00267511
ECDH10B_1002	pepN	1663.54	-0.886549	0.540907	0.147932	-5.99293	2.06098e-09	1.23366e-08
ECDH10B_1004	ssuC	20.0279	1.9786	3.9411	0.671075	2.9484	0.00319423	0.00614947
ECDH10B_1005	ssuD	26.1211	1.52057	2.86905	0.55644	2.73269	0.00628203	0.0114317
ECDH10B_1006	ssuA	43.515	2.37758	5.19665	0.475336	5.0019	5.67693e-07	2.23894e-06
ECDH10B_1007	ssuE	28.3978	1.91977	3.78362	0.53781	3.5696	0.000357525	0.00082717
ECDH10B_1008	ycbQ	88.3736	2.07105	4.20192	0.329399	6.28735	3.22921e-10	2.24133e-09
ECDH10B_1009	ycbR	112.655	2.54866	5.85091	0.313533	8.12884	4.33411e-16	7.78296e-15
ECDH10B_1010	ycbS	266.888	2.26875	4.81906	0.249486	9.09369	9.57328e-20	2.50927e-18
ECDH10B_1011	ycbT	107.13	1.61052	3.05362	0.294246	5.47337	4.41547e-08	2.09834e-07
ECDH10B_1012	ycbU	59.6351	1.39345	2.62706	0.367673	3.78991	0.000150701	0.000374094
ECDH10B_1013	ycbV	52.3657	1.4532	2.73814	0.392385	3.7035	0.000212644	0.000511898
ECDH10B_1017	ycbX	368.01	-0.430484	0.742013	0.192953	-2.23103	0.0256793	0.041048
ECDH10B_1018	rlmL	754.499	-0.549351	0.683327	0.162207	-3.38673	0.000707297	0.00155135
ECDH10B_1019	uup	828.489	-0.748369	0.595276	0.1612	-4.6425	3.44219e-06	1.18002e-05
ECDH10B_1021	pqiB	543.731	-0.517923	0.698376	0.175191	-2.95634	0.00311315	0.0060016
ECDH10B_1023	rmf	1228.37	-1.18224	0.440667	0.155159	-7.61953	2.54591e-14	3.60528e-13
ECDH10B_1024	fabA	630.306	-0.796333	0.575811	0.176418	-4.51389	6.36501e-06	2.08705e-05
ECDH10B_1025	ycbZ	808.202	-0.683164	0.622798	0.159978	-4.27037	1.95152e-05	5.88245e-05
ECDH10B_1026	ycbG	408.731	-0.498478	0.707853	0.182052	-2.73811	0.00617925	0.0112787
ECDH10B_1027	ompA	42960.1	-0.923474	0.527238	0.139955	-6.59836	4.15743e-11	3.39349e-10
ECDH10B_1028	sulA	605.592	-0.651774	0.636497	0.168892	-3.85912	0.000113796	0.000290339
ECDH10B_1032	helD	399.63	-0.565035	0.675939	0.185877	-3.03984	0.00236707	0.00466342
ECDH10B_1033	mgsA	406.642	-0.94863	0.518124	0.184198	-5.15007	2.60393e-07	1.09228e-06
ECDH10B_1034	yccT	44.8762	1.34783	2.54529	0.419359	3.21402	0.00130891	0.00273175
ECDH10B_1035	yccU	229.037	-0.790555	0.578122	0.228961	-3.45279	0.000554817	0.00124473
ECDH10B_1037	yccW	392.362	-0.524869	0.695022	0.184617	-2.84301	0.00446893	0.00838919
ECDH10B_1039	yccK	172.596	-0.784401	0.580593	0.243622	-3.21974	0.00128305	0.00268309
ECDH10B_1040	yccA	2125.67	-1.13654	0.45485	0.16374	-6.94112	3.89011e-12	3.94622e-11
ECDH10B_1043	hyaB	49.2338	0.925484	1.89932	0.391748	2.36245	0.0181546	0.0299267
ECDH10B_1047	hyaF	67.461	0.810758	1.75413	0.348667	2.32531	0.0200554	0.0328283
ECDH10B_1051	etk	188.985	0.915234	1.88588	0.230479	3.971	7.15715e-05	0.000191159
ECDH10B_1052	etp	37.7228	1.75474	3.37466	0.464836	3.77497	0.000160026	0.000394226
ECDH10B_1053	gfcE	44.6303	1.4658	2.76216	0.434255	3.37543	0.00073701	0.00160816
ECDH10B_1054	gfcD	76.0717	1.62602	3.0866	0.35834	4.53764	5.68868e-06	1.88728e-05
ECDH10B_1055	gfcC	35.2046	2.00675	4.01875	0.48989	4.09632	4.19771e-05	0.000117455
ECDH10B_1056	gfcB	48.9153	2.57846	5.97301	0.460502	5.59924	2.15298e-08	1.07649e-07
ECDH10B_1057	gfcA	12.0194	4.41422	21.3212	1.21816	3.62367	0.000290457	0.000680205
ECDH10B_1059	insB-4	22.1454	1.73267	3.32342	0.59068	2.93334	0.00335331	0.00642059
ECDH10B_1060	cspH	65.1581	3.55175	11.7269	0.453416	7.83331	4.75189e-15	7.51048e-14
ECDH10B_1062	ymcE	67.8917	1.77364	3.41915	0.359862	4.92867	8.27927e-07	3.17334e-06
ECDH10B_1064	yccM	80.3481	1.785	3.44618	0.339373	5.25968	1.44303e-07	6.36988e-07
ECDH10B_1065	torS	142.532	1.83207	3.56047	0.269442	6.79949	1.0499e-11	9.95635e-11
ECDH10B_1068	torC	66.5158	2.54813	5.84876	0.406499	6.26849	3.64577e-10	2.50165e-09
ECDH10B_1069	torA	87.2004	1.32999	2.51401	0.325209	4.08965	4.32021e-05	0.000120577
ECDH10B_1072	cbpA	307.205	-0.826914	0.563734	0.207778	-3.97979	6.89764e-05	0.000184507
ECDH10B_1073	yccE	535.619	2.88425	7.38321	0.192002	15.0219	5.27375e-51	2.3368e-48
ECDH10B_1074	agp	1595.89	-1.0431	0.485283	0.154382	-6.75664	1.41233e-11	1.28449e-10
ECDH10B_1075	yccJ	257.781	-1.00377	0.498696	0.239979	-4.18272	2.88039e-05	8.28949e-05
ECDH10B_1076	wrbA	415.181	-1.19416	0.43704	0.215382	-5.5444	2.9497e-08	1.44071e-07
ECDH10B_1077	ymdF	123.155	-0.621655	0.649925	0.265174	-2.34433	0.0190613	0.0312627
ECDH10B_1078	rutG	84.1415	1.39604	2.63178	0.326628	4.2741	1.9191e-05	5.79715e-05
ECDH10B_1080	rutE	18.0369	2.05621	4.15892	0.678536	3.03036	0.0024426	0.00479655
ECDH10B_1081	rutD	20.512	1.58811	3.00656	0.605509	2.62278	0.00872162	0.0153329
ECDH10B_1084	rutA	29.8078	1.23199	2.34891	0.509178	2.41957	0.0155389	0.0259494
ECDH10B_1086	putA	6768.54	-0.74312	0.597446	0.145032	-5.12382	2.99407e-07	1.24728e-06
ECDH10B_1087	putP	2595.7	-0.985324	0.505112	0.144107	-6.83744	8.0621e-12	7.85729e-11
ECDH10B_1093	phoH	1290.95	-0.492672	0.710708	0.181907	-2.70837	0.00676152	0.0121938
ECDH10B_1094	pgaD	54.6188	1.21484	2.32115	0.379237	3.20338	0.00135822	0.00282489
ECDH10B_1095	pgaC	135.928	2.24201	4.73055	0.279044	8.03461	9.38754e-16	1.58462e-14
ECDH10B_1096	pgaB	302.542	2.54686	5.8436	0.219849	11.5846	4.93506e-31	3.10835e-29
ECDH10B_1097	pgaA	255.78	1.53187	2.89159	0.225536	6.79212	1.10494e-11	1.0385e-10
ECDH10B_1098	ycdT	347.136	1.78256	3.44036	0.199425	8.93849	3.94542e-19	9.96985e-18
ECDH10B_1102	ymdE	58.4036	2.81257	7.02535	0.424765	6.62148	3.55617e-11	2.97758e-10
ECDH10B_1103	ycdU	285.472	2.65553	6.30077	0.22816	11.6389	2.61436e-31	1.75121e-29
ECDH10B_1105	ycdW	321.661	-0.626927	0.647554	0.199869	-3.13669	0.00170864	0.00349344
ECDH10B_1106	ycdX	470.349	-0.631706	0.645413	0.184856	-3.41728	0.000632494	0.00140259
ECDH10B_1107	ycdY	591.404	-0.856568	0.552265	0.177219	-4.83337	1.34239e-06	4.97355e-06
ECDH10B_1108	ycdZ	115.541	-0.775912	0.584019	0.286025	-2.71274	0.00667291	0.0120392
ECDH10B_1110	csgF	61.7173	1.8742	3.66597	0.385359	4.86351	1.15324e-06	4.28783e-06
ECDH10B_1111	csgE	128.018	1.71306	3.27856	0.274618	6.23797	4.43273e-10	2.99298e-09
ECDH10B_1112	csgD	136.798	0.75422	1.68672	0.266022	2.83518	0.00457994	0.00857469
ECDH10B_1113	csgB	52.4929	2.34688	5.08721	0.420127	5.58611	2.3221e-08	1.15694e-07
ECDH10B_1114	csgA	78.2631	2.12844	4.37243	0.352444	6.03908	1.54998e-09	9.50713e-09
ECDH10B_1115	csgC	93.0455	3.19384	9.15046	0.36462	8.75939	1.96311e-18	4.65413e-17
ECDH10B_1116	ymdA	55.2482	1.5927	3.01614	0.388979	4.09458	4.22943e-05	0.0001182
ECDH10B_1118	ymdC	161.254	0.689215	1.61241	0.241403	2.85504	0.00430313	0.00809956
ECDH10B_1119	mdoC	216.723	1.16604	2.24394	0.22452	5.19345	2.06435e-07	8.81734e-07
ECDH10B_1120	mdoG	1942.42	-0.754754	0.592648	0.146617	-5.14779	2.63571e-07	1.10344e-06
ECDH10B_1121	mdoH	720.598	-0.670953	0.628092	0.165884	-4.04472	5.23858e-05	0.000143644
ECDH10B_1122	yceK	46.6307	1.13869	2.20181	0.404871	2.81247	0.00491621	0.00915147
ECDH10B_1123	msyB	855.094	-0.96517	0.512218	0.175983	-5.48444	4.14792e-08	1.98012e-07
ECDH10B_1124	mdtG	103.383	1.11582	2.16718	0.294137	3.79355	0.000148511	0.000369309
ECDH10B_1126	yceA	467.566	-0.421489	0.746653	0.178056	-2.36717	0.0179247	0.0295709
ECDH10B_1129	yceO	27.6226	3.0552	8.31204	0.621056	4.91937	8.68254e-07	3.30689e-06
ECDH10B_1135	grxB	382.676	-0.856257	0.552384	0.195542	-4.37889	1.19284e-05	3.74258e-05
ECDH10B_1136	mdtH	71.2121	1.0507	2.07154	0.337041	3.11744	0.00182432	0.00368532
ECDH10B_1137	rimJ	318.165	-0.794305	0.576621	0.19711	-4.02977	5.58326e-05	0.000151911
ECDH10B_1138	yceH	442.325	-0.790297	0.578225	0.182227	-4.33689	1.44514e-05	4.46776e-05
ECDH10B_1139	mviM	130.675	-0.699389	0.615833	0.261028	-2.67937	0.00737614	0.0131951
ECDH10B_1146	flgD	98.0054	-0.703017	0.614286	0.318567	-2.20681	0.0273273	0.0434027
ECDH10B_1150	flgH	54.027	0.927384	1.90182	0.379909	2.44107	0.0146439	0.0246303
ECDH10B_1152	flgJ	70.5611	1.13138	2.19068	0.350977	3.22352	0.00126625	0.00265454
ECDH10B_1153	flgK	109.1	0.918547	1.89021	0.282361	3.2531	0.00114154	0.00241106
ECDH10B_1154	flgL	108.071	0.635866	1.55387	0.278579	2.28254	0.0224576	0.0363386
ECDH10B_1155	rne	2158.33	-0.94527	0.519332	0.143239	-6.59923	4.1329e-11	3.38001e-10
ECDH10B_1156	yceQ	37.6115	1.63171	3.0988	0.465593	3.50458	0.000457328	0.00103927
ECDH10B_1157	rluC	503.46	-0.71726	0.608252	0.183257	-3.91395	9.08001e-05	0.000236383
ECDH10B_1158	yceF	224.418	-0.574429	0.671552	0.217144	-2.64539	0.00815975	0.0144378
ECDH10B_1160	yceD	2426.42	-0.988693	0.503934	0.147595	-6.69868	2.10316e-11	1.86456e-10
ECDH10B_1161	rpmF	305.89	-0.836526	0.559991	0.204955	-4.08151	4.47439e-05	0.000124551
ECDH10B_1162	plsX	605.543	-0.729963	0.602919	0.171039	-4.26781	1.97404e-05	5.92914e-05
ECDH10B_1163	fabH	616.075	-0.966447	0.511765	0.16776	-5.76089	8.36722e-09	4.53269e-08
ECDH10B_1164	fabD	2066.1	-1.04438	0.484854	0.143789	-7.26324	3.7794e-13	4.60114e-12
ECDH10B_1165	fabG	2887.95	-1.17895	0.441671	0.144894	-8.13666	4.06325e-16	7.35919e-15
ECDH10B_1166	acpP	9742.49	-1.21414	0.431029	0.138299	-8.77909	1.64799e-18	3.97401e-17
ECDH10B_1167	fabF	2310.4	-0.894819	0.537815	0.147804	-6.05408	1.4122e-09	8.73822e-09
ECDH10B_1169	yceG	204.833	-0.538175	0.688642	0.221062	-2.43449	0.0149126	0.0250224
ECDH10B_1170	tmk	195.493	-0.492867	0.710612	0.228411	-2.15781	0.0309429	0.048669
ECDH10B_1173	ptsG	544.424	-0.702103	0.614676	0.171404	-4.09619	4.20001e-05	0.000117455
ECDH10B_1176	ycfL	193.436	-0.62671	0.647651	0.236533	-2.64957	0.00805937	0.0142841
ECDH10B_1177	ycfM	206.595	-0.785146	0.580293	0.224688	-3.49438	0.000475166	0.00107633
ECDH10B_1179	nagZ	371.858	-0.708913	0.611781	0.186729	-3.79648	0.000146764	0.000365826
ECDH10B_1180	ycfP	1464.36	-0.883085	0.542207	0.169543	-5.20861	1.90263e-07	8.19296e-07
ECDH10B_1183	ycfQ	293.565	-0.566958	0.675039	0.201683	-2.81114	0.00493668	0.00918021
ECDH10B_1185	ycfS	278.566	-0.926587	0.526101	0.212084	-4.36897	1.24833e-05	3.90218e-05
ECDH10B_1186	mfd	980.132	-0.608601	0.655832	0.16107	-3.77849	0.000157785	0.000389616
ECDH10B_1187	ycfT	97.7053	2.48241	5.58831	0.364615	6.80831	9.87516e-12	9.43069e-11
ECDH10B_1188	lolC	276.093	-0.844228	0.557009	0.202832	-4.1622	3.15192e-05	9.01498e-05
ECDH10B_1189	lolD	92.4849	-0.871573	0.546551	0.302746	-2.8789	0.00399071	0.00754853
ECDH10B_1190	lolE	710.287	-0.62711	0.647472	0.173483	-3.61482	0.000300556	0.000701919
ECDH10B_1191	nagK	316.833	-0.657225	0.634097	0.201863	-3.2558	0.00113072	0.0023906
ECDH10B_1192	cobB	478.533	-0.759726	0.590609	0.178126	-4.2651	1.99816e-05	5.9803e-05
ECDH10B_1193	ycfZ	121.168	2.34298	5.07351	0.295956	7.91666	2.43979e-15	3.95996e-14
ECDH10B_1194	ymfA	78.2803	1.76426	3.397	0.339085	5.20301	1.96084e-07	8.4093e-07
ECDH10B_1195	potD	2262.55	-0.815208	0.568327	0.147416	-5.52997	3.20293e-08	1.55361e-07
ECDH10B_1196	potC	191.701	-0.714981	0.609213	0.226876	-3.15142	0.00162477	0.00333488
ECDH10B_1199	pepT	706.581	-0.72743	0.603979	0.167885	-4.3329	1.47156e-05	4.5461e-05
ECDH10B_1200	ycfD	864.186	-0.792505	0.577341	0.159326	-4.9741	6.555e-07	2.56606e-06
ECDH10B_1204	hflD	206.929	-0.656249	0.634526	0.231843	-2.83058	0.00464641	0.00868372
ECDH10B_1205	mnmA	651.298	-0.611125	0.654686	0.172971	-3.5331	0.000410714	0.000941451
ECDH10B_1208	icd	24692.3	-0.948544	0.518155	0.142381	-6.66203	2.70067e-11	2.34021e-10
ECDH10B_1209	elbA	142.464	3.25685	9.55891	0.324847	10.0258	1.17405e-23	4.34603e-22
ECDH10B_1210	ycgX	151.679	2.31938	4.99117	0.282959	8.19686	2.46746e-16	4.66936e-15
ECDH10B_1212	ycgF	540.789	0.59081	1.50609	0.189085	3.12458	0.00178059	0.00361775
ECDH10B_1213	ycgZ	188.768	0.883577	1.84494	0.236969	3.72866	0.000192499	0.00046633
ECDH10B_1214	ymgA	341.372	1.41623	2.66887	0.206087	6.87199	6.3314e-12	6.24264e-11
ECDH10B_1215	ymgB	72.8666	1.43445	2.7028	0.338069	4.24308	2.20474e-05	6.52456e-05
ECDH10B_1216	ymgC	60.8181	1.88984	3.70594	0.384193	4.91899	8.69913e-07	3.30777e-06
ECDH10B_1217	ycgG	221.283	2.96778	7.82329	0.255393	11.6204	3.24431e-31	2.10631e-29
ECDH10B_1218	ymgF	42.4756	3.04428	8.24935	0.526305	5.78425	7.28361e-09	4.00741e-08
ECDH10B_1220	ycgH	568.92	2.55383	5.87191	0.197297	12.9441	2.53686e-38	2.74501e-36
ECDH10B_1224	ymgI	19.2347	1.67287	3.18848	0.639188	2.61718	0.00886601	0.0155441
ECDH10B_1225	ymgJ	37.4761	3.15833	8.92794	0.548063	5.76271	8.27729e-09	4.50131e-08
ECDH10B_1226	ycgI	29.6833	2.17253	4.50814	0.53727	4.04365	5.26257e-05	0.000144021
ECDH10B_1227	minE	552.959	-0.963222	0.51291	0.182707	-5.27194	1.3499e-07	5.97127e-07
ECDH10B_1228	minD	1612.97	-0.96407	0.512609	0.149272	-6.45848	1.05761e-10	7.96982e-10
ECDH10B_1229	minC	876.129	-0.947179	0.518646	0.16816	-5.6326	1.77516e-08	9.01465e-08
ECDH10B_1233	ycgM	281.603	-0.695044	0.61769	0.206563	-3.36481	0.000765975	0.00166533
ECDH10B_1235	hlyE	306.685	2.83316	7.12636	0.222014	12.7612	2.69929e-37	2.84775e-35
ECDH10B_1236	umuD	61.57	0.862522	1.81821	0.35555	2.42588	0.0152713	0.0255328
ECDH10B_1238	dsbB	55.6278	-0.94784	0.518408	0.370337	-2.5594	0.0104854	0.0180975
ECDH10B_1240	fadR	535.51	-0.707817	0.612246	0.180026	-3.93175	8.43303e-05	0.000220766
ECDH10B_1242	dadA	3893.72	-0.898483	0.53645	0.138036	-6.50906	7.56204e-11	5.88779e-10
ECDH10B_1243	dadX	2947.44	-0.918967	0.528888	0.141243	-6.50628	7.70368e-11	5.97601e-10
ECDH10B_1244	cvrA	217.572	0.503109	1.41726	0.21833	2.30435	0.0212031	0.0344939
ECDH10B_1246	emtA	218.046	-0.955257	0.51575	0.221522	-4.31224	1.61607e-05	4.94905e-05
ECDH10B_1247	ycgR	35.2272	1.8136	3.51519	0.497033	3.64886	0.000263408	0.000621343
ECDH10B_1248	ymgE	65.8465	1.71557	3.28426	0.360174	4.76316	1.90583e-06	6.82155e-06
ECDH10B_1249	ycgY	50.1482	2.68746	6.44179	0.447664	6.0033	1.93342e-09	1.16734e-08
ECDH10B_1255	ycgV	308.483	1.86145	3.63372	0.213355	8.72464	2.67026e-18	6.21423e-17
ECDH10B_1256	ychF	1493.68	-0.698038	0.61641	0.151184	-4.61715	3.89041e-06	1.32613e-05
ECDH10B_1257	pth	143.07	-0.811104	0.569945	0.256701	-3.15972	0.00157921	0.00325087
ECDH10B_1258	ychH	294.466	-0.927698	0.525696	0.239471	-3.87396	0.000107083	0.000274372
ECDH10B_1260	prsA	1415.64	-0.889987	0.539619	0.153011	-5.81651	6.00899e-09	3.35422e-08
ECDH10B_1261	ispE	607.464	-0.789184	0.578671	0.171412	-4.60401	4.14427e-06	1.40472e-05
ECDH10B_1262	lolB	229.055	-0.598031	0.660655	0.216976	-2.75621	0.0058476	0.0107151
ECDH10B_1263	hemA	283.633	-0.731714	0.602188	0.207769	-3.52177	0.000428674	0.000979429
ECDH10B_1264	prfA	304.453	-0.658433	0.633566	0.208048	-3.16481	0.00155182	0.00320072
ECDH10B_1267	ychA	384.417	-0.538769	0.688358	0.191269	-2.81681	0.00485037	0.00904088
ECDH10B_1268	kdsA	1030.83	-0.982396	0.506139	0.157534	-6.23608	4.48662e-10	3.02453e-09
ECDH10B_1275	chaA	95.2777	0.83515	1.78404	0.294724	2.83367	0.00460174	0.00860786
ECDH10B_1276	chaB	86.8078	0.770915	1.70635	0.304967	2.52786	0.011476	0.0195909
ECDH10B_1278	ychN	693.723	-0.831791	0.561831	0.163921	-5.07434	3.88839e-07	1.58083e-06
ECDH10B_1279	ychO	107.324	1.37146	2.58732	0.290031	4.72865	2.26021e-06	7.98833e-06
ECDH10B_1280	narL	411.23	-0.791951	0.577562	0.256032	-3.09317	0.00198032	0.00396693
ECDH10B_1281	narX	235.641	-0.780101	0.582326	0.260494	-2.9947	0.00274719	0.00534986
ECDH10B_1292	purU	466.577	-0.665681	0.630391	0.177875	-3.74241	0.000182263	0.000443826
ECDH10B_1293	ychJ	273.447	-0.544832	0.685471	0.205231	-2.65473	0.00793719	0.0140913
ECDH10B_1296	galU	1007.91	-0.661058	0.632415	0.155889	-4.24057	2.22949e-05	6.59317e-05
ECDH10B_1297	hns	19424.9	-0.880058	0.543345	0.142328	-6.18331	6.27715e-10	4.10055e-09
ECDH10B_1298	tdk	147.82	0.731675	1.66057	0.262565	2.78664	0.00532578	0.00985304
ECDH10B_1300	insZ	50.906	1.28089	2.42988	0.397772	3.22015	0.00128124	0.00268112
ECDH10B_1302	adhE	2135.64	-0.826703	0.563816	0.158524	-5.21499	1.83825e-07	7.94006e-07
ECDH10B_1303	ychE	104.892	0.70535	1.63054	0.284704	2.47749	0.0132311	0.0223788
ECDH10B_1305	oppA	12986.8	-1.00082	0.499717	0.135371	-7.39314	1.43402e-13	1.85631e-12
ECDH10B_1306	oppB	1667.96	-0.782316	0.581433	0.155942	-5.0167	5.25656e-07	2.09073e-06
ECDH10B_1307	oppC	1263.5	-0.992254	0.502692	0.155206	-6.39315	1.62502e-10	1.19263e-09
ECDH10B_1308	oppD	1462.14	-0.991843	0.502835	0.157082	-6.31416	2.71625e-10	1.90725e-09
ECDH10B_1309	oppF	2388.74	-0.865989	0.54867	0.149441	-5.79486	6.83774e-09	3.78182e-08
ECDH10B_1311	cls	314.835	-0.432762	0.740842	0.197609	-2.18999	0.028525	0.0451182
ECDH10B_1312	kch	185.665	0.519964	1.43392	0.229796	2.26272	0.0236532	0.0381416
ECDH10B_1353	cynS	51.2862	1.60476	3.04146	0.42615	3.76572	0.000166069	0.000407213
ECDH10B_1354	cynX	81.4221	1.05664	2.08008	0.32031	3.2988	0.000970979	0.0020768
ECDH10B_1356	lacY	1434.86	-0.802459	0.573371	0.159115	-5.04326	4.57677e-07	1.84293e-06
ECDH10B_1357	lacI	3093.01	-0.903644	0.534535	0.142399	-6.34588	2.21157e-10	1.58992e-09
ECDH10B_1358	mhpR	1626.54	-0.73105	0.602465	0.14842	-4.92553	8.41301e-07	3.21876e-06
ECDH10B_1359	mhpA	87.663	1.64055	3.11785	0.316938	5.17625	2.26388e-07	9.59193e-07
ECDH10B_1360	mhpB	57.8706	1.04426	2.06231	0.377885	2.76344	0.00571957	0.0105124
ECDH10B_1361	mhpC	1458.09	-0.785573	0.580122	0.153554	-5.11594	3.12174e-07	1.29154e-06
ECDH10B_1362	tnpX	3220.4	1.59052	3.01157	0.143918	11.0516	2.15372e-28	1.09502e-26
ECDH10B_1363	tnpR	728.031	1.04153	2.05842	0.16869	6.17424	6.64806e-10	4.3095e-09
ECDH10B_1365	kch	5.65322	4.31633	19.9225	1.73301	2.49065	0.0127509	0.0216448
ECDH10B_1366	yciI	313.947	-0.764261	0.588755	0.204138	-3.74385	0.000181222	0.000441545
ECDH10B_1367	tonB	234.386	-0.777907	0.583212	0.230061	-3.38131	0.00072142	0.00157577
ECDH10B_1368	yciA	134.27	-0.817497	0.567426	0.258903	-3.15755	0.00159103	0.00327201
ECDH10B_1369	yciB	338.172	-0.837834	0.559483	0.205814	-4.07084	4.68441e-05	0.000129798
ECDH10B_1370	yciC	327.588	-0.574785	0.671386	0.195765	-2.93609	0.0033238	0.00636696
ECDH10B_1371	ompW	1811.28	-1.33028	0.397692	0.45557	-2.92002	0.00350007	0.00667434
ECDH10B_1372	yciE	139.552	1.10994	2.15836	0.260647	4.25839	2.05909e-05	6.14089e-05
ECDH10B_1373	yciF	210.516	0.970833	1.95997	0.227132	4.27431	1.91732e-05	5.79646e-05
ECDH10B_1374	yciG	30.6742	1.29135	2.44758	0.508474	2.53966	0.0110959	0.019019
ECDH10B_1375	trpA	959.751	-0.834071	0.560944	0.228799	-3.64544	0.000266939	0.000628617
ECDH10B_1381	trpH	282.995	-0.675391	0.626163	0.211358	-3.19549	0.00139594	0.0028962
ECDH10B_1382	yciO	297.476	-0.633377	0.644666	0.19845	-3.19162	0.00141479	0.00293386
ECDH10B_1383	yciQ	363.685	1.65605	3.15153	0.200476	8.2606	1.44942e-16	2.81868e-15
ECDH10B_1384	rluB	273.48	-0.543877	0.685925	0.207373	-2.62269	0.00872379	0.0153329
ECDH10B_1387	sohB	1139.08	-0.796833	0.575611	0.15366	-5.18568	2.15223e-07	9.14645e-07
ECDH10B_1388	yciN	507.959	-0.967676	0.511329	0.177117	-5.46347	4.66918e-08	2.21275e-07
ECDH10B_1389	topA	3221.93	-0.724787	0.605086	0.144173	-5.02721	4.97659e-07	1.9904e-06
ECDH10B_1390	cysB	969.082	-0.815505	0.56821	0.16928	-4.81749	1.45373e-06	5.34387e-06
ECDH10B_1393	acnA	1004.95	-0.798025	0.575136	0.161307	-4.94723	7.5277e-07	2.91172e-06
ECDH10B_1394	ribA	240.069	-0.765255	0.588349	0.213052	-3.59188	0.000328307	0.000761658
ECDH10B_1396	yciS	254.454	-0.645489	0.639276	0.207032	-3.11782	0.00182193	0.00368532
ECDH10B_1398	pyrF	360.694	-0.5135	0.700521	0.188283	-2.72728	0.00638594	0.0115847
ECDH10B_1402	gmr	245.982	0.798582	1.73939	0.214485	3.72326	0.00019667	0.000475887
ECDH10B_1403	rnb	740.09	-0.723393	0.605671	0.163164	-4.43354	9.26983e-06	2.97029e-05
ECDH10B_1404	yciW	149.531	0.713067	1.63929	0.258443	2.75909	0.00579622	0.0106302
ECDH10B_1405	fabI	1464.2	-0.979311	0.507222	0.149369	-6.55633	5.51469e-11	4.40757e-10
ECDH10B_1413	puuP	145.086	0.598226	1.51385	0.264159	2.26464	0.0235348	0.0380233
ECDH10B_1414	puuA	295.808	-0.483744	0.71512	0.197983	-2.44336	0.0145513	0.024494
ECDH10B_1415	puuD	202.9	-0.759661	0.590635	0.228159	-3.32952	0.00086997	0.00187568
ECDH10B_1421	pspA	855.798	-0.548392	0.683782	0.16205	-3.38409	0.000714155	0.00156386
ECDH10B_1425	pspE	1252.78	-0.917566	0.529401	0.157039	-5.8429	5.12998e-09	2.90584e-08
ECDH10B_1426	ycjM	215.763	2.28853	4.88557	0.237463	9.63741	5.55703e-22	1.75005e-20
ECDH10B_1427	ycjN	84.9077	1.80901	3.50401	0.329181	5.49549	3.89637e-08	1.86849e-07
ECDH10B_1428	ycjO	30.6721	2.31836	4.98766	0.53614	4.32418	1.531e-05	4.70905e-05
ECDH10B_1429	ycjP	34.2264	1.95871	3.88713	0.493784	3.96673	7.28654e-05	0.000194246
ECDH10B_1430	ycjQ	50.5141	1.92776	3.80464	0.421778	4.57056	4.86419e-06	1.62396e-05
ECDH10B_1432	ycjS	42.5608	1.02488	2.03479	0.423217	2.42164	0.0154505	0.025812
ECDH10B_1433	ycjT	65.913	1.28643	2.43924	0.36534	3.5212	0.000429606	0.000981026
ECDH10B_1436	ycjV	81.4458	2.63106	6.1948	0.357703	7.35543	1.90313e-13	2.42635e-12
ECDH10B_1438	ompG	63.9311	2.38919	5.23863	0.388748	6.14585	7.95343e-10	5.13989e-09
ECDH10B_1440	ycjX	541.792	-0.639101	0.642113	0.189383	-3.37464	0.000739122	0.00161193
ECDH10B_1441	ycjF	252.401	-0.570944	0.673176	0.212997	-2.68052	0.00735074	0.0131553
ECDH10B_1442	tyrR	504.279	-0.724289	0.605295	0.179033	-4.04556	5.21984e-05	0.000143316
ECDH10B_1443	tpx	1446.39	-1.15997	0.447521	0.151293	-7.66708	1.75953e-14	2.56929e-13
ECDH10B_1444	ycjG	302.855	-0.67435	0.626614	0.198992	-3.38883	0.00070192	0.00154357
ECDH10B_1446	ymjC	56.6403	1.12685	2.18382	0.370249	3.04351	0.00233839	0.00461769
ECDH10B_1447	ycjY	129.997	1.88018	3.68122	0.276721	6.79451	1.08683e-11	1.02375e-10
ECDH10B_1448	ycjZ	224.375	1.85741	3.62357	0.231148	8.0356	9.31197e-16	1.57817e-14
ECDH10B_1449	mppA	688.452	-0.468856	0.722537	0.175069	-2.67812	0.00740372	0.0132325
ECDH10B_1452	ynaJ	1009.64	-1.0144	0.495034	0.173419	-5.84941	4.93309e-09	2.80183e-08
ECDH10B_1453	uspE	2020.7	-0.958846	0.514468	0.173442	-5.52835	3.23253e-08	1.56616e-07
ECDH10B_1454	fnr	1498.75	-0.809045	0.57076	0.16121	-5.01858	5.20558e-07	2.07241e-06
ECDH10B_1456	abgT	86.7171	1.50327	2.83484	0.329426	4.56329	5.03578e-06	1.67992e-05
ECDH10B_1457	abgB	71.5543	1.74483	3.35155	0.350535	4.97761	6.43744e-07	2.52707e-06
ECDH10B_1462	ydaM	120.919	0.894044	1.85838	0.270885	3.30046	0.000965267	0.00206773
ECDH10B_1466	intR	365.523	1.57389	2.97706	0.199426	7.89209	2.97159e-15	4.75005e-14
ECDH10B_1467	ydaQ	43.3136	2.81285	7.02672	0.488757	5.75512	8.65816e-09	4.67497e-08
ECDH10B_1468	ydaC	36.3283	2.52208	5.7441	0.508308	4.96172	6.98734e-07	2.72016e-06
ECDH10B_1469	lar	57.7921	2.98867	7.93741	0.437417	6.83253	8.34301e-12	8.09368e-11
ECDH10B_1470	recT	106.613	2.02557	4.07153	0.303148	6.68179	2.36034e-11	2.06224e-10
ECDH10B_1471	recE	287.668	1.92068	3.78603	0.211855	9.06603	1.23436e-19	3.1957e-18
ECDH10B_1472	racC	125.96	2.84755	7.19775	0.307267	9.26732	1.9088e-20	5.19685e-19
ECDH10B_1473	ydaE	64.2656	2.97017	7.83628	0.416511	7.13107	9.95895e-13	1.13586e-11
ECDH10B_1474	kilR	68.2204	3.25424	9.54169	0.421932	7.71273	1.23153e-14	1.82995e-13
ECDH10B_1475	sieB	92.075	2.172	4.50648	0.327963	6.6227	3.52693e-11	2.96815e-10
ECDH10B_1476	ydaF	57.4284	2.44735	5.45415	0.413489	5.91879	3.24317e-09	1.89036e-08
ECDH10B_1481	ydaU	83.1419	1.63838	3.11316	0.324353	5.05122	4.38994e-07	1.77618e-06
ECDH10B_1482	ydaV	51.2273	1.11805	2.17053	0.39105	2.85909	0.00424853	0.00800392
ECDH10B_1484	rzpR	41.9758	3.86344	14.555	0.592347	6.52226	6.92558e-11	5.42225e-10
ECDH10B_1486	trkG	548.542	1.28631	2.43903	0.176996	7.26742	3.66414e-13	4.49496e-12
ECDH10B_1487	ynaK	33.108	1.38585	2.61326	0.47959	2.88966	0.00385654	0.00731771
ECDH10B_1488	ydaY	61.629	1.3016	2.46502	0.360459	3.61095	0.000305073	0.000711669
ECDH10B_1489	ynaA	106.438	2.0919	4.26308	0.304597	6.86777	6.52148e-12	6.41507e-11
ECDH10B_1490	lomR	21.7826	2.25308	4.76698	0.627829	3.58868	0.000332358	0.000769786
ECDH10B_1494	stfR	174.235	1.98975	3.97169	0.259894	7.65601	1.91798e-14	2.77187e-13
ECDH10B_1496	pinR	33.9891	2.40625	5.30094	0.517504	4.64972	3.32388e-06	1.14039e-05
ECDH10B_1497	ynaE	29.7276	1.77151	3.41412	0.520485	3.40358	0.000665091	0.0014687
ECDH10B_1499	uspF	1721.64	-1.00496	0.498282	0.158614	-6.33593	2.35914e-10	1.67885e-09
ECDH10B_1500	ompN	123.127	2.89837	7.45586	0.312803	9.26581	1.93604e-20	5.23725e-19
ECDH10B_1501	micC	10.5673	2.19472	4.57802	0.907879	2.41742	0.015631	0.0260722
ECDH10B_1503	ydbJ	204.106	-0.77998	0.582375	0.232712	-3.35169	0.000803203	0.00174089
ECDH10B_1504	hslJ	87.8786	-0.738261	0.599462	0.332396	-2.22103	0.0263492	0.0420551
ECDH10B_1509	feaR	729.192	-0.599379	0.660038	0.163644	-3.6627	0.000249575	0.000590693
ECDH10B_1511	tynA	168.087	1.77466	3.42158	0.254426	6.97518	3.05488e-12	3.17527e-11
ECDH10B_1512	maoC	92.0197	1.24876	2.37637	0.327718	3.81048	0.000138699	0.000348399
ECDH10B_1516	paaD	35.3416	1.08612	2.12302	0.461719	2.35233	0.018656	0.0306814
ECDH10B_1522	paaJ	337.962	-0.875481	0.545072	0.198004	-4.42154	9.80011e-06	3.11419e-05
ECDH10B_1523	paaK	475.143	-0.453431	0.730304	0.176846	-2.56399	0.0103476	0.0178742
ECDH10B_1527	ydbA	934.108	1.35289	2.55423	0.159103	8.50324	1.8437e-17	3.94945e-16
ECDH10B_1533	ydbD	326.546	2.60474	6.08282	0.215428	12.091	1.17819e-33	9.38104e-32
ECDH10B_1534	ynbA	33.1659	2.1992	4.59224	0.514518	4.27429	1.9175e-05	5.79646e-05
ECDH10B_1535	ynbB	84.9132	2.62299	6.16027	0.351417	7.46405	8.39017e-14	1.1276e-12
ECDH10B_1536	ynbC	105.635	1.26974	2.41117	0.294902	4.30562	1.66518e-05	5.0847e-05
ECDH10B_1537	ynbD	141.667	1.36368	2.5734	0.262408	5.19679	2.02762e-07	8.67806e-07
ECDH10B_1539	hrpA	779.306	-0.502573	0.705847	0.16088	-3.1239	0.00178468	0.00362338
ECDH10B_1541	aldA	13805.1	-0.991652	0.502902	0.139171	-7.12542	1.03765e-12	1.17529e-11
ECDH10B_1543	gapC	880.422	-0.632811	0.644918	0.172066	-3.67772	0.000235326	0.000560111
ECDH10B_1544	cybB	365.329	-0.605779	0.657116	0.188165	-3.21941	0.00128454	0.00268438
ECDH10B_1545	ydcA	140.944	-1.03814	0.486956	0.260738	-3.98153	6.84717e-05	0.000183344
ECDH10B_1547	mokB	68.7612	-1.17961	0.44147	0.348136	-3.38837	0.000703089	0.00154414
ECDH10B_1549	trg	140.952	1.66934	3.18069	0.270364	6.17442	6.64055e-10	4.3095e-09
ECDH10B_1550	ydcI	1500.35	-0.930703	0.524603	0.149885	-6.20944	5.31754e-10	3.52276e-09
ECDH10B_1551	ydcJ	423.495	-0.695642	0.617434	0.192762	-3.60881	0.000307601	0.000716773
ECDH10B_1552	mdoD	656.298	-0.662136	0.631942	0.165572	-3.99908	6.359e-05	0.00017136
ECDH10B_1553	ydcH	3644.67	-0.944671	0.519548	0.174628	-5.40961	6.31614e-08	2.93224e-07
ECDH10B_1554	rimL	349.79	-0.729456	0.603131	0.196404	-3.71406	0.000203957	0.000492391
ECDH10B_1558	ydcL	742.405	-0.754976	0.592556	0.176824	-4.26966	1.95773e-05	5.89274e-05
ECDH10B_1560	yncK	58.4178	2.52995	5.77551	0.420459	6.01711	1.77554e-09	1.08121e-08
ECDH10B_1563	ydcO	82.7852	1.25064	2.37947	0.329186	3.7992	0.000145165	0.000362269
ECDH10B_1564	ydcN	50.9565	0.930877	1.90643	0.387987	2.39924	0.016429	0.0272954
ECDH10B_1566	yncJ	104.442	-0.643957	0.639955	0.292914	-2.19845	0.0279173	0.0442566
ECDH10B_1570	ydcS	283.567	-0.697828	0.6165	0.203721	-3.4254	0.000613894	0.00136572
ECDH10B_1573	ydcV	153.22	-0.564063	0.676394	0.249267	-2.26289	0.0236427	0.0381391
ECDH10B_1574	ydcW	542.456	-0.573712	0.671886	0.172128	-3.33306	0.000858975	0.00185416
ECDH10B_1576	ydcY	1144.81	-0.946735	0.518805	0.153377	-6.1726	6.71768e-10	4.34795e-09
ECDH10B_1580	yncC	103.75	1.41562	2.66775	0.29325	4.82736	1.38357e-06	5.11265e-06
ECDH10B_1581	yncD	276.748	0.888618	1.8514	0.205484	4.32451	1.52869e-05	4.70539e-05
ECDH10B_1582	yncE	1386.39	-1.19792	0.435905	0.222476	-5.38447	7.26581e-08	3.3437e-07
ECDH10B_1583	ansP	76.5276	0.855045	1.80881	0.334227	2.55828	0.0105192	0.0181337
ECDH10B_1584	yncG	67.588	1.37056	2.5857	0.36114	3.79508	0.000147594	0.000367462
ECDH10B_1585	yncH	83.4447	3.63864	12.4549	0.414956	8.76873	1.80688e-18	4.30942e-17
ECDH10B_1586	rhsE	198.123	2.55356	5.8708	0.249712	10.226	1.51661e-24	5.81826e-23
ECDH10B_1587	ydcD	135.416	1.8853	3.69429	0.272404	6.92096	4.48577e-12	4.48577e-11
ECDH10B_1589	yncI	497.375	2.50126	5.6618	0.190352	13.1402	1.93737e-39	2.40462e-37
ECDH10B_1591	ydcC	134.923	2.52786	5.76716	0.288282	8.76869	1.8075e-18	4.30942e-17
ECDH10B_1594	nhoA	84.4587	0.726578	1.65471	0.31186	2.32982	0.0198158	0.0324496
ECDH10B_1596	narV	26.823	1.42124	2.67815	0.539095	2.63634	0.00838061	0.0148038
ECDH10B_1598	narY	78.313	1.47021	2.77062	0.332082	4.42724	9.54469e-06	3.04449e-05
ECDH10B_1599	narZ	113.261	1.53155	2.89096	0.289134	5.29702	1.17705e-07	5.2674e-07
ECDH10B_1600	narU	99.3053	2.16794	4.49383	0.323801	6.6953	2.15233e-11	1.9038e-10
ECDH10B_1601	yddJ	155.459	3.16013	8.93913	0.297865	10.6093	2.69761e-26	1.21106e-24
ECDH10B_1602	yddK	421.904	3.13398	8.7785	0.214309	14.6236	1.98486e-48	5.58408e-46
ECDH10B_1603	yddL	52.0939	3.11433	8.65978	0.468011	6.65439	2.84482e-11	2.45504e-10
ECDH10B_1604	yddG	125.936	1.15296	2.2237	0.271263	4.25034	2.13451e-05	6.33002e-05
ECDH10B_1608	yddM	71.3	-0.915999	0.529977	0.334756	-2.73632	0.0062131	0.0113307
ECDH10B_1609	adhP	243.581	-0.630766	0.645833	0.210392	-2.99805	0.00271716	0.00529627
ECDH10B_1610	maeA	796.08	-0.838749	0.559128	0.173766	-4.82689	1.38685e-06	5.12029e-06
ECDH10B_1611	sra	415.008	-0.745926	0.596285	0.186514	-3.99931	6.35281e-05	0.000171303
ECDH10B_1612	bdm	46.017	2.47471	5.55857	0.463361	5.34079	9.25436e-08	4.1813e-07
ECDH10B_1613	osmC	292.519	-0.792664	0.577277	0.208589	-3.80012	0.000144627	0.00036114
ECDH10B_1616	ddpC	54.8675	1.39388	2.62785	0.400292	3.48216	0.000497388	0.00112425
ECDH10B_1617	ddpB	56.8573	1.33147	2.51659	0.386326	3.44649	0.000567919	0.00127209
ECDH10B_1620	dos	157.099	1.55403	2.93637	0.256735	6.05307	1.42109e-09	8.78036e-09
ECDH10B_1621	yddV	223.665	1.64549	3.12853	0.239246	6.87779	6.07864e-12	6.00746e-11
ECDH10B_1623	gadC	203.615	0.921405	1.89396	0.238252	3.86736	0.00011002	0.000281384
ECDH10B_1625	pqqL	454.309	0.554426	1.46858	0.231255	2.39746	0.0165092	0.027407
ECDH10B_1626	yddB	398.471	0.666223	1.58691	0.214651	3.10375	0.00191087	0.00383811
ECDH10B_1627	yddA	385.81	1.99415	3.98382	0.213035	9.36069	7.92194e-21	2.24366e-19
ECDH10B_1628	ydeM	241.945	2.86883	7.30475	0.252687	11.3533	7.1408e-30	4.07219e-28
ECDH10B_1629	ydeN	447.99	1.02378	2.03324	0.186487	5.48982	4.02348e-08	1.92289e-07
ECDH10B_1630	ydeO	259.188	3.08994	8.51459	0.249133	12.4028	2.5249e-35	2.26704e-33
ECDH10B_1631	ydeP	256.4	1.83677	3.5721	0.22286	8.24183	1.69597e-16	3.23846e-15
ECDH10B_1632	ydeQ	126.556	3.27401	9.6733	0.343129	9.54164	1.40595e-21	4.26844e-20
ECDH10B_1633	ydeR	128.704	3.12719	8.73733	0.320365	9.76135	1.64943e-22	5.52427e-21
ECDH10B_1636	yneL	56.5545	3.09165	8.52471	0.479819	6.44337	1.16847e-10	8.74278e-10
ECDH10B_1638	hipA	268.525	0.841018	1.79131	0.21288	3.95067	7.7934e-05	0.000206454
ECDH10B_1640	ydeU	167.419	1.03101	2.04345	0.244175	4.22241	2.41708e-05	7.08338e-05
ECDH10B_1641	ydeK	606.956	2.11162	4.32176	0.1823	11.5832	5.01381e-31	3.11151e-29
ECDH10B_1651	yneE	154.056	2.88729	7.39878	0.292187	9.88166	5e-23	1.78814e-21
ECDH10B_1653	yneF	81.2375	1.18513	2.27384	0.326083	3.63444	0.000278582	0.000654576
ECDH10B_1655	yneH	148.064	-0.544895	0.685441	0.247027	-2.20581	0.0273973	0.0434934
ECDH10B_1658	yneK	318.588	3.02794	8.15646	0.239458	12.645	1.19239e-36	1.1702e-34
ECDH10B_1659	ydeA	139.366	1.60324	3.03825	0.267993	5.9824	2.19879e-09	1.31243e-08
ECDH10B_1663	marB	33.9747	1.87377	3.6649	0.497857	3.76368	0.000167431	0.000410074
ECDH10B_1667	ydeI	56.279	1.94538	3.85139	0.397095	4.89903	9.63098e-07	3.64182e-06
ECDH10B_1669	dcp	650.303	-0.737095	0.599946	0.165743	-4.44723	8.69859e-06	2.79787e-05
ECDH10B_1670	ydfG	383.254	-0.90819	0.532853	0.188688	-4.81317	1.48553e-06	5.45599e-06
ECDH10B_1671	ydfH	199.982	-0.573189	0.672129	0.232451	-2.46585	0.0136689	0.0230915
ECDH10B_1673	ydfI	123.121	0.795061	1.73515	0.267767	2.96923	0.00298547	0.00577392
ECDH10B_1674	ydfJ	100.793	2.17123	4.50408	0.317595	6.83648	8.11609e-12	7.89168e-11
ECDH10B_1675	ydfK	22.4262	1.75442	3.37391	0.596276	2.9423	0.00325784	0.00625482
ECDH10B_1676	pinQ	50.2269	1.21899	2.32784	0.408429	2.98459	0.00283956	0.00551194
ECDH10B_1678	stfQ	45.6226	2.27271	4.83231	0.44815	5.07132	3.95064e-07	1.60305e-06
ECDH10B_1680	ynfO	93.4009	2.17064	4.50223	0.327765	6.62254	3.53083e-11	2.96815e-10
ECDH10B_1681	ydfO	177.561	2.58651	6.00645	0.261589	9.88771	4.70658e-23	1.69759e-21
ECDH10B_1682	gnsB	477.135	-0.787094	0.57951	0.17743	-4.43608	9.16134e-06	2.93776e-05
ECDH10B_1683	ynfN	75.4148	2.45981	5.50144	0.372644	6.60096	4.08514e-11	3.34743e-10
ECDH10B_1684	cspI	106.317	1.14111	2.20551	0.28749	3.96923	7.21064e-05	0.000192466
ECDH10B_1685	ydfP	81.5353	2.55371	5.87142	0.362452	7.04566	1.84589e-12	1.98715e-11
ECDH10B_1686	ydfQ	33.9608	2.16145	4.47364	0.505875	4.27269	1.93129e-05	5.82592e-05
ECDH10B_1687	ydfR	14.4893	2.13349	4.38776	0.758967	2.81104	0.00493817	0.00918021
ECDH10B_1688	essQ	49.9262	2.31581	4.97884	0.435269	5.32041	1.03536e-07	4.65306e-07
ECDH10B_1689	cspB	174.92	-0.670656	0.628221	0.246429	-2.72149	0.00649876	0.0117551
ECDH10B_1690	cspF	104.37	0.677042	1.59886	0.295143	2.29395	0.0217936	0.0353184
ECDH10B_1691	ydfT	122.316	1.60865	3.04966	0.279964	5.74593	9.14187e-09	4.91448e-08
ECDH10B_1695	relE	331.191	-0.548854	0.683563	0.192758	-2.84737	0.0044082	0.00828623
ECDH10B_1696	relB	270.034	-0.536412	0.689484	0.204955	-2.61722	0.00886494	0.0155441
ECDH10B_1697	ydfV	46.1317	2.76177	6.78228	0.468636	5.89322	3.78748e-09	2.18948e-08
ECDH10B_1698	flxA	145.646	1.65948	3.15902	0.271547	6.11119	9.88934e-10	6.27564e-09
ECDH10B_1699	ydfW	50.8475	2.70775	6.53303	0.456805	5.92758	3.07423e-09	1.80184e-08
ECDH10B_1701	dicC	28.7795	2.98222	7.90202	0.606914	4.91374	8.93535e-07	3.39093e-06
ECDH10B_1702	dicA	573.486	-0.376103	0.770516	0.174197	-2.15907	0.0308447	0.0485327
ECDH10B_1706	dicF	8.91427	2.48256	5.58888	1.02235	2.42829	0.01517	0.0254138
ECDH10B_1707	dicB	37.8686	4.25056	19.0348	0.676635	6.28191	3.34431e-10	2.3136e-09
ECDH10B_1708	ydfD	16.9034	2.77252	6.83299	0.75589	3.66788	0.000244568	0.000580144
ECDH10B_1709	ydfE	57.0864	1.58008	2.98986	0.398998	3.96011	7.49142e-05	0.000198891
ECDH10B_1710	insD-7	11.5395	2.92354	7.58705	0.93588	3.12384	0.00178507	0.00362338
ECDH10B_1713	rspB	134.97	2.90352	7.48252	0.303044	9.58118	9.59418e-22	2.97702e-20
ECDH10B_1714	rspA	97.9048	2.01576	4.04394	0.31194	6.46202	1.03315e-10	7.82742e-10
ECDH10B_1716	ynfB	657.18	-0.776027	0.583973	0.171439	-4.52654	5.99568e-06	1.97362e-05
ECDH10B_1718	ynfC	336.056	0.607026	1.52312	0.197738	3.06985	0.00214164	0.00426307
ECDH10B_1723	ynfH	206.865	-0.680353	0.624013	0.243075	-2.79894	0.00512699	0.00951447
ECDH10B_1725	clcB	92.6101	0.899426	1.86532	0.301627	2.98191	0.00286454	0.00555532
ECDH10B_1726	ynfK	523.001	-0.698021	0.616417	0.183525	-3.80341	0.000142715	0.000356577
ECDH10B_1728	ynfL	59.1915	1.15631	2.22887	0.369409	3.13016	0.00174711	0.00355487
ECDH10B_1729	ynfM	62.1184	1.31759	2.4925	0.359095	3.66921	0.000243304	0.00057747
ECDH10B_1735	pntB	993.644	-0.876712	0.544607	0.155135	-5.65128	1.59257e-08	8.15611e-08
ECDH10B_1736	pntA	748.488	-1.03383	0.488413	0.164133	-6.29872	3.00109e-10	2.08987e-09
ECDH10B_1737	ydgH	627.192	-0.895458	0.537576	0.171308	-5.22717	1.7212e-07	7.46504e-07
ECDH10B_1738	ydgI	85.6959	1.03789	2.05323	0.32172	3.22608	0.00125499	0.00263355
ECDH10B_1744	fumC	1406.83	-0.802867	0.573209	0.15736	-5.10211	3.35886e-07	1.38152e-06
ECDH10B_1745	fumA	13585	-1.03453	0.488174	0.133576	-7.7449	9.56534e-15	1.44276e-13
ECDH10B_1746	manA	716.396	-0.787271	0.579439	0.163654	-4.81059	1.50486e-06	5.51739e-06
ECDH10B_1747	ydgA	1187.85	-0.722192	0.606176	0.154388	-4.67778	2.89996e-06	1.00557e-05
ECDH10B_1748	uidC	200.173	2.5229	5.74736	0.256667	9.82946	8.40663e-23	2.9319e-21
ECDH10B_1749	uidB	100.555	1.96831	3.9131	0.311107	6.32679	2.50307e-10	1.77231e-09
ECDH10B_1750	uidA	146.329	0.835235	1.78415	0.250366	3.33606	0.000849756	0.00183614
ECDH10B_1751	uidR	564.071	-0.607078	0.656525	0.178667	-3.39782	0.000679257	0.00149841
ECDH10B_1752	hdhA	714.037	-0.749298	0.594893	0.189963	-3.94445	7.99841e-05	0.000211222
ECDH10B_1756	add	455.239	-0.719427	0.607339	0.178434	-4.0319	5.53266e-05	0.000150923
ECDH10B_1757	ydgJ	295.56	-0.536934	0.689234	0.200049	-2.68402	0.00727434	0.0130351
ECDH10B_1765	rsxG	150.507	-0.630533	0.645938	0.253997	-2.48244	0.0130486	0.0221056
ECDH10B_1766	rsxE	176.821	-0.57143	0.672949	0.235054	-2.43106	0.0150548	0.0252308
ECDH10B_1769	gst	1257.82	-0.700376	0.615412	0.157477	-4.44749	8.68787e-06	2.79655e-05
ECDH10B_1770	pdxY	194.522	-0.542922	0.686379	0.226104	-2.40121	0.016341	0.0271707
ECDH10B_1771	tyrS	2074.56	-0.873675	0.545755	0.147687	-5.91574	3.30391e-09	1.9231e-08
ECDH10B_1772	pdxH	342.068	-0.48209	0.71594	0.196875	-2.44871	0.0143368	0.0241618
ECDH10B_1775	slyB	1199.43	-1.1043	0.465127	0.166663	-6.62597	3.44977e-11	2.91744e-10
ECDH10B_1776	slyA	528.349	-0.608675	0.655799	0.173497	-3.50828	0.00045101	0.00102602
ECDH10B_1779	ydhK	106.624	0.995533	1.99382	0.301884	3.29773	0.000974682	0.00208367
ECDH10B_1781	ydhF	282.454	-0.811367	0.569842	0.208355	-3.89415	9.85437e-05	0.000254969
ECDH10B_1785	gloA	395.093	-0.958423	0.514619	0.188675	-5.07977	3.77895e-07	1.54228e-06
ECDH10B_1787	lhr	229.345	0.891714	1.85538	0.228024	3.91062	9.20601e-05	0.000239515
ECDH10B_1788	grxD	1689.99	-0.913432	0.530921	0.147087	-6.21013	5.29394e-10	3.51807e-09
ECDH10B_1790	sodB	1894.12	-1.09492	0.468162	0.15157	-7.22385	5.05345e-13	6.02487e-12
ECDH10B_1791	ydhP	62.9527	1.02557	2.03576	0.386788	2.65151	0.00801335	0.0142205
ECDH10B_1794	ydhC	157.959	0.567691	1.48215	0.248861	2.28115	0.0225393	0.0364568
ECDH10B_1795	cfa	847.138	-0.732452	0.60188	0.171531	-4.2701	1.95388e-05	5.88536e-05
ECDH10B_1798	ydhQ	1219.63	-0.625483	0.648203	0.156322	-4.00125	6.30098e-05	0.000170122
ECDH10B_1801	ydhR	513.646	-0.714829	0.609277	0.176529	-4.04935	5.13608e-05	0.0001412
ECDH10B_1802	ydhS	161.357	0.953794	1.93696	0.250547	3.80685	0.000140749	0.000352499
ECDH10B_1804	ydhU	110.043	1.2672	2.40694	0.296299	4.27675	1.8964e-05	5.745e-05
ECDH10B_1805	ydhX	77.6936	1.09411	2.13481	0.331649	3.29899	0.000970322	0.00207645
ECDH10B_1806	ydhW	108.837	1.17466	2.2574	0.297541	3.94789	7.88416e-05	0.000208466
ECDH10B_1807	ydhV	201.435	1.17195	2.25316	0.26263	4.46237	8.10583e-06	2.61319e-05
ECDH10B_1808	ydhY	97.3505	0.835853	1.78491	0.343715	2.43182	0.0150231	0.0251978
ECDH10B_1809	ydhZ	61.6026	1.12012	2.17365	0.35839	3.12542	0.00177551	0.00360917
ECDH10B_1810	pykF	886.863	-0.63233	0.645134	0.157595	-4.01238	6.01084e-05	0.000162601
ECDH10B_1811	lpp	6638.68	-1.38407	0.383137	0.154207	-8.97537	2.82408e-19	7.22281e-18
ECDH10B_1813	sufE	77.187	-0.76225	0.589576	0.323347	-2.35737	0.0184047	0.0303035
ECDH10B_1815	sufD	151.665	-0.712433	0.61029	0.299165	-2.3814	0.0172468	0.0285504
ECDH10B_1820	ydiH	107.931	0.632984	1.55077	0.280853	2.25379	0.0242093	0.0389788
ECDH10B_1821	ydiI	75.3908	-0.717951	0.60796	0.321892	-2.23041	0.0257203	0.0410979
ECDH10B_1822	ydiJ	404.244	-0.590582	0.664075	0.187802	-3.14471	0.00166249	0.00340734
ECDH10B_1825	ydiL	95.1417	1.96367	3.90052	0.316936	6.19577	5.79994e-10	3.81837e-09
ECDH10B_1826	ydiM	175.942	2.94527	7.70222	0.272615	10.8038	3.30343e-27	1.56635e-25
ECDH10B_1827	ydiN	117.402	2.35916	5.13071	0.303593	7.77079	7.79997e-15	1.1926e-13
ECDH10B_1831	ydiO	96.3675	1.57088	2.97085	0.308472	5.09244	3.53479e-07	1.44964e-06
ECDH10B_1832	ydiP	177.589	1.10556	2.15183	0.242562	4.55786	5.16774e-06	1.72258e-05
ECDH10B_1833	ydiQ	41.2374	1.752	3.36825	0.446816	3.92108	8.81534e-05	0.000230203
ECDH10B_1835	ydiS	60.8848	1.92644	3.80115	0.388853	4.95416	7.26449e-07	2.82025e-06
ECDH10B_1837	ydiD	83.5507	1.91397	3.76846	0.329915	5.80141	6.57597e-09	3.64181e-08
ECDH10B_1838	pps	7989.44	-0.768945	0.586846	0.1348	-5.70432	1.16807e-08	6.16159e-08
ECDH10B_1842	ydiU	317.664	-0.556403	0.679996	0.210182	-2.64724	0.00811512	0.0143709
ECDH10B_1843	ydiV	146.551	0.612976	1.52941	0.251656	2.43577	0.0148603	0.0249544
ECDH10B_1848	ihfA	629.319	-1.14161	0.453254	0.170982	-6.67677	2.44273e-11	2.12982e-10
ECDH10B_1849	pheT	2399.49	-0.991202	0.503058	0.152382	-6.50472	7.78394e-11	6.0272e-10
ECDH10B_1850	pheS	860.298	-0.814533	0.568593	0.16934	-4.81003	1.50906e-06	5.52797e-06
ECDH10B_1852	rplT	2194.38	-1.02772	0.490486	0.15866	-6.47747	9.32731e-11	7.13066e-10
ECDH10B_1853	rpmI	8041.83	-1.15558	0.448886	0.141279	-8.1794	2.85272e-16	5.35043e-15
ECDH10B_1855	thrS	12378.1	-0.984699	0.505331	0.133793	-7.3599	1.84053e-13	2.35365e-12
ECDH10B_1859	yniD	32.1439	1.26557	2.40422	0.486569	2.601	0.00929516	0.0162223
ECDH10B_1861	pfkB	407.948	-0.703892	0.613914	0.183841	-3.8288	0.000128769	0.000325781
ECDH10B_1863	yniA	319.009	-0.504901	0.704709	0.224561	-2.24839	0.0245512	0.039469
ECDH10B_1865	yniC	367.788	-0.83233	0.561621	0.18826	-4.42118	9.81652e-06	3.11706e-05
ECDH10B_1866	ydjM	79.5671	1.65905	3.1581	0.330305	5.02279	5.09258e-07	2.03318e-06
ECDH10B_1867	ydjN	249.548	0.884686	1.84636	0.224789	3.93563	8.29792e-05	0.000217769
ECDH10B_1868	ydjO	142.707	3.02294	8.12823	0.309123	9.77908	1.38467e-22	4.67466e-21
ECDH10B_1869	cedA	54.3746	0.815757	1.76022	0.379481	2.14966	0.0315819	0.0496001
ECDH10B_1872	chbF	225.969	1.46283	2.75649	0.236719	6.17961	6.42604e-10	4.18486e-09
ECDH10B_1873	chbR	263.724	1.33417	2.5213	0.215942	6.17836	6.47714e-10	4.21164e-09
ECDH10B_1875	chbC	129.328	0.75949	1.69289	0.274737	2.76442	0.00570239	0.0104854
ECDH10B_1876	chbB	120.994	0.592934	1.50831	0.267146	2.21951	0.0264521	0.0421715
ECDH10B_1878	nadE	362.411	-0.497885	0.708144	0.193101	-2.57836	0.00992699	0.017197
ECDH10B_1881	spy	353.8	-0.513374	0.700582	0.229087	-2.24096	0.025029	0.0400996
ECDH10B_1882	astE	135.027	0.588565	1.50375	0.267383	2.20121	0.0277212	0.0439623
ECDH10B_1885	astA	192.977	-0.617227	0.651923	0.259324	-2.38014	0.0173061	0.0286286
ECDH10B_1886	astC	425.611	-0.774669	0.584523	0.196455	-3.94323	8.0392e-05	0.000212167
ECDH10B_1887	xthA	282.305	-0.6405	0.64149	0.201591	-3.17722	0.00148695	0.00307292
ECDH10B_1888	ydjX	135.44	1.0065	2.00903	0.261346	3.8512	0.000117539	0.000298623
ECDH10B_1889	ydjY	215.895	-0.637133	0.642989	0.233585	-2.72763	0.00637908	0.0115833
ECDH10B_1895	ynjE	476.657	-0.894719	0.537852	0.200155	-4.47012	7.81755e-06	2.52991e-05
ECDH10B_1899	gdhA	219.351	-0.724559	0.605182	0.217445	-3.33215	0.000861781	0.00185926
ECDH10B_1900	ynjI	220.367	2.23843	4.71883	0.235571	9.50214	2.05621e-21	6.19799e-20
ECDH10B_1902	selD	726.597	-0.954003	0.516198	0.167346	-5.70079	1.19256e-08	6.27996e-08
ECDH10B_1903	ydjA	272.318	-1.0436	0.485114	0.209792	-4.97447	6.54251e-07	2.56355e-06
ECDH10B_1905	ansA	188.686	-0.593685	0.662648	0.2276	-2.60846	0.00909512	0.0159072
ECDH10B_1907	ydjE	170.742	1.42318	2.68176	0.245144	5.80547	6.41841e-09	3.5639e-08
ECDH10B_1909	ydjG	122.12	2.01108	4.03083	0.289566	6.94515	3.78064e-12	3.8724e-11
ECDH10B_1910	ydjH	99.9493	2.00328	4.0091	0.309909	6.46408	1.01915e-10	7.7492e-10
ECDH10B_1912	ydjJ	180.192	2.52392	5.75142	0.258799	9.75243	1.80107e-22	5.93789e-21
ECDH10B_1913	ydjK	132.973	2.10605	4.30511	0.279089	7.54618	4.4822e-14	6.16119e-13
ECDH10B_1914	ydjL	83.4921	1.22217	2.33297	0.317377	3.85083	0.000117717	0.000298896
ECDH10B_1915	yeaC	1718.97	-0.927984	0.525592	0.147083	-6.30927	2.80362e-10	1.96207e-09
ECDH10B_1916	msrB	1245.01	-0.895218	0.537666	0.151934	-5.89213	3.8124e-09	2.20087e-08
ECDH10B_1917	gapA	11812.5	-1.0975	0.467325	0.156851	-6.99712	2.61269e-12	2.74952e-11
ECDH10B_1918	yeaD	508.595	-0.778743	0.582874	0.190273	-4.09276	4.26274e-05	0.000119052
ECDH10B_1920	mipA	1946.67	-0.886796	0.540814	0.15652	-5.66569	1.46435e-08	7.52688e-08
ECDH10B_1921	yeaG	683.093	-0.463834	0.725057	0.17518	-2.64776	0.00810272	0.014355
ECDH10B_1922	yeaH	196.122	0.627262	1.54463	0.229402	2.73434	0.00625059	0.0113794
ECDH10B_1923	yeaI	365.009	2.28158	4.86211	0.201397	11.3288	9.45051e-30	5.31749e-28
ECDH10B_1924	yeaJ	238.209	0.759993	1.69348	0.215285	3.53018	0.000415282	0.00095089
ECDH10B_1927	yeaL	20.702	1.60018	3.0318	0.626567	2.55388	0.010653	0.0183343
ECDH10B_1929	yeaN	70.7988	1.6941	3.23575	0.348172	4.8657	1.1405e-06	4.24451e-06
ECDH10B_1933	yeaQ	209.7	-0.591927	0.663456	0.226671	-2.61139	0.00901746	0.0157965
ECDH10B_1934	yoaG	11.4229	2.10032	4.28805	0.845137	2.48519	0.0129484	0.0219622
ECDH10B_1935	yeaR	20.6939	1.40473	2.64767	0.634083	2.21536	0.0267351	0.0425583
ECDH10B_1936	yeaS	198.396	0.812632	1.75641	0.228917	3.5499	0.000385371	0.0008877
ECDH10B_1938	yeaU	83.6442	0.966817	1.95452	0.312889	3.08997	0.00200177	0.00400355
ECDH10B_1939	yeaV	123.481	1.09726	2.13949	0.270395	4.058	4.94939e-05	0.000136512
ECDH10B_1940	yeaW	83.1066	1.44017	2.71354	0.339268	4.24494	2.18649e-05	6.47961e-05
ECDH10B_1941	yeaX	86.1944	0.96926	1.95784	0.318628	3.04198	0.0023503	0.00463471
ECDH10B_1942	rnd	329.862	-0.458998	0.727491	0.204224	-2.24752	0.024607	0.0395436
ECDH10B_1943	fadD	1321.81	-0.603612	0.658104	0.155318	-3.88631	0.000101779	0.000262375
ECDH10B_1944	yeaY	223.271	-0.583612	0.667291	0.217516	-2.68308	0.00729476	0.0130662
ECDH10B_1945	yeaZ	168.758	-0.558375	0.679067	0.236904	-2.35697	0.018425	0.030325
ECDH10B_1947	yoaB	404.215	-0.893381	0.538351	0.18631	-4.79513	1.62569e-06	5.88875e-06
ECDH10B_1949	yoaH	313.466	-0.82155	0.565834	0.197388	-4.16212	3.15311e-05	9.01498e-05
ECDH10B_1952	sdaA	2217.98	-0.729799	0.602988	0.146623	-4.97738	6.44495e-07	2.52767e-06
ECDH10B_1953	yoaD	78.0267	1.64875	3.13562	0.333573	4.9427	7.70465e-07	2.96657e-06
ECDH10B_1954	yoaE	378.151	-0.662783	0.631659	0.195567	-3.38903	0.000701412	0.00154325
ECDH10B_1955	manX	771.074	-0.81247	0.569406	0.180949	-4.49005	7.12056e-06	2.32015e-05
ECDH10B_1956	manY	537.962	-0.816531	0.567806	0.189691	-4.30454	1.67337e-05	5.09863e-05
ECDH10B_1957	manZ	312.928	-0.730569	0.602666	0.207307	-3.52409	0.000424946	0.000971963
ECDH10B_1958	yobD	107.178	2.03392	4.09517	0.303858	6.69367	2.17649e-11	1.91749e-10
ECDH10B_1959	yebN	47.1769	0.97583	1.96677	0.398163	2.45083	0.0142528	0.02403
ECDH10B_1961	cspC	431.851	-1.22556	0.427631	0.185366	-6.61157	3.80274e-11	3.13429e-10
ECDH10B_1962	yobF	3481.89	-1.10908	0.46359	0.162566	-6.82233	8.95743e-12	8.63022e-11
ECDH10B_1963	yebO	283.965	-0.573102	0.67217	0.210568	-2.7217	0.00649477	0.0117551
ECDH10B_1966	kdgR	1209.99	-0.582209	0.66794	0.154579	-3.76641	0.000165613	0.00040633
ECDH10B_1967	yebQ	87.6275	1.34218	2.53535	0.312012	4.3017	1.69491e-05	5.16053e-05
ECDH10B_1968	htpX	2406.69	-1.0217	0.492536	0.1499	-6.81586	9.37001e-12	9.00717e-11
ECDH10B_1969	prc	1390.04	-0.857711	0.551827	0.150919	-5.68326	1.32153e-08	6.8512e-08
ECDH10B_1970	proQ	2396.42	-0.816013	0.568009	0.144281	-5.65571	1.55207e-08	7.96804e-08
ECDH10B_1971	yebR	589.803	-0.920826	0.528207	0.169044	-5.44724	5.11568e-08	2.40403e-07
ECDH10B_1977	pphA	122.015	1.53459	2.89707	0.294914	5.20352	1.95545e-07	8.39471e-07
ECDH10B_1980	yebY	377.822	-0.772684	0.585328	0.197285	-3.91659	8.98115e-05	0.000234098
ECDH10B_1981	yebZ	398.121	-0.793417	0.576976	0.187547	-4.2305	2.33167e-05	6.87607e-05
ECDH10B_1982	yobA	128.531	-1.05354	0.481786	0.272206	-3.87036	0.000108673	0.000278278
ECDH10B_1985	exoX	172.14	-0.729612	0.603066	0.249055	-2.92952	0.00339481	0.0064971
ECDH10B_1986	ptrB	214.948	0.752781	1.68504	0.224091	3.35927	0.000781493	0.00169558
ECDH10B_1987	yebE	529.113	-0.969134	0.510812	0.21574	-4.49213	7.05128e-06	2.30134e-05
ECDH10B_1988	yebF	236.28	-1.0782	0.473618	0.223342	-4.82759	1.38192e-06	5.11265e-06
ECDH10B_1989	yebG	1067.3	-0.948558	0.51815	0.15686	-6.04717	1.47413e-09	9.06829e-09
ECDH10B_1991	eda	192.253	-0.980731	0.506723	0.258979	-3.78692	0.000152528	0.000377962
ECDH10B_1993	zwf	500.342	-0.753032	0.593355	0.178294	-4.22353	2.40507e-05	7.05308e-05
ECDH10B_1994	yebK	403.91	-0.528646	0.693205	0.18294	-2.88972	0.00385589	0.00731771
ECDH10B_1995	pykA	1291.63	-0.963431	0.512836	0.154197	-6.24803	4.1565e-10	2.82e-09
ECDH10B_1996	lpxM	414.115	-0.508992	0.702713	0.190054	-2.67814	0.00740324	0.0132325
ECDH10B_1997	yebA	482.686	-0.667219	0.629719	0.176249	-3.78566	0.000153299	0.00037965
ECDH10B_1998	znuA	400.295	-0.788572	0.578917	0.186807	-4.22131	2.42888e-05	7.11102e-05
ECDH10B_2001	ruvB	393.326	-0.556834	0.679792	0.187573	-2.96862	0.00299137	0.00578267
ECDH10B_2002	ruvA	361.935	-0.931458	0.524328	0.198763	-4.68627	2.7823e-06	9.69554e-06
ECDH10B_2003	yebB	72.6059	2.39824	5.27161	0.371564	6.45445	1.08611e-10	8.17004e-10
ECDH10B_2004	ruvC	119.705	-0.870535	0.546944	0.277754	-3.1342	0.00172326	0.00351821
ECDH10B_2005	yebC	1311.86	-0.858835	0.551398	0.1539	-5.58047	2.39874e-08	1.1909e-07
ECDH10B_2006	nudB	413.341	-0.939361	0.521464	0.183508	-5.1189	3.07319e-07	1.27646e-06
ECDH10B_2007	aspS	1595.84	-0.706555	0.612782	0.147253	-4.79824	1.60069e-06	5.81818e-06
ECDH10B_2009	yecE	79.4147	0.870304	1.82805	0.338818	2.56864	0.0102097	0.017665
ECDH10B_2011	yecO	189.226	-0.908886	0.532596	0.231926	-3.91886	8.89681e-05	0.000232186
ECDH10B_2012	yecP	270.135	-0.570248	0.673501	0.210707	-2.70635	0.0068027	0.0122524
ECDH10B_2013	torZ	270.853	0.985927	1.98059	0.209949	4.69603	2.65262e-06	9.28787e-06
ECDH10B_2014	torY	103.076	1.94245	3.84359	0.310648	6.25291	4.02864e-10	2.74102e-09
ECDH10B_2017	argS	987.091	-0.544249	0.685748	0.158871	-3.42574	0.000613136	0.0013654
ECDH10B_2018	yecT	105.186	2.29728	4.91531	0.310915	7.38878	1.48184e-13	1.90651e-12
ECDH10B_2019	flhE	23.6432	1.75814	3.38261	0.575269	3.0562	0.00224162	0.00443906
ECDH10B_2020	flhA	117.274	0.682129	1.60451	0.273338	2.49556	0.012576	0.021365
ECDH10B_2021	flhB	53.8127	1.18124	2.26772	0.39122	3.01939	0.00253286	0.00495305
ECDH10B_2022	cheZ	39.6007	1.41983	2.67553	0.443438	3.20186	0.00136543	0.00283849
ECDH10B_2024	cheB	51.087	1.14814	2.21628	0.392184	2.92755	0.00341641	0.00653251
ECDH10B_2025	cheR	29.677	1.76748	3.40458	0.518271	3.41033	0.000648842	0.00143507
ECDH10B_2026	tap	113.494	1.48172	2.79281	0.283326	5.22972	1.69767e-07	7.37811e-07
ECDH10B_2027	tar	72.9551	1.78192	3.43883	0.346796	5.13823	2.77332e-07	1.15646e-06
ECDH10B_2030	motB	65.0688	1.63	3.09513	0.361767	4.50567	6.61653e-06	2.16448e-05
ECDH10B_2031	motA	33.8605	1.26421	2.40196	0.479712	2.63535	0.00840502	0.0148282
ECDH10B_2042	yecI	475.871	-0.689489	0.620073	0.177767	-3.8786	0.000105058	0.000270003
ECDH10B_2045	yecR	34.6473	1.19912	2.29599	0.46259	2.59219	0.00953681	0.0165823
ECDH10B_2046	ftn	1753.25	-0.686334	0.621431	0.198375	-3.45979	0.0005406	0.00121606
ECDH10B_2048	tyrP	122.569	0.71795	1.64484	0.270796	2.65126	0.0080193	0.0142251
ECDH10B_2049	yecA	560.186	-0.686145	0.621512	0.171602	-3.99847	6.37538e-05	0.000171692
ECDH10B_2051	cysT	223.163	-0.709904	0.611361	0.221322	-3.20757	0.00133864	0.00278828
ECDH10B_2052	glyW	334.635	-0.815799	0.568094	0.212426	-3.84039	0.000122837	0.000311522
ECDH10B_2053	pgsA	417.808	-0.712976	0.61006	0.189231	-3.76776	0.000164721	0.000404847
ECDH10B_2055	uvrY	635.823	-0.851408	0.554244	0.174818	-4.87025	1.1146e-06	4.15513e-06
ECDH10B_2056	yecF	168.609	-0.605803	0.657106	0.270042	-2.24337	0.0248732	0.0398954
ECDH10B_2062	fliZ	91.7482	0.804216	1.7462	0.299891	2.68169	0.00732505	0.0131149
ECDH10B_2065	fliD	138.299	1.79012	3.45843	0.273585	6.54319	6.02202e-11	4.75898e-10
ECDH10B_2066	fliS	53.0866	1.59487	3.02068	0.401376	3.97351	7.08197e-05	0.000189271
ECDH10B_2067	fliT	33.2241	1.51513	2.85824	0.487365	3.10882	0.00187838	0.00377645
ECDH10B_2068	amyA	635.021	-0.559494	0.67854	0.168046	-3.32942	0.000870281	0.00187568
ECDH10B_2069	yedD	298.345	-0.82319	0.565191	0.2064	-3.98832	6.65433e-05	0.000178407
ECDH10B_2070	yedE	1973.35	-1.00688	0.497623	0.144029	-6.99077	2.7338e-12	2.8556e-11
ECDH10B_2071	yedF	160.581	-1.17701	0.442267	0.244058	-4.82268	1.41644e-06	5.22041e-06
ECDH10B_2072	yedK	91.148	0.678209	1.60015	0.30581	2.21774	0.0265722	0.042347
ECDH10B_2073	yedL	86.4444	1.47133	2.77277	0.315512	4.6633	3.11173e-06	1.07371e-05
ECDH10B_2077	yedM	56.897	3.105	8.60393	0.461505	6.72798	1.72039e-11	1.54799e-10
ECDH10B_2078	intG	61.8852	2.84565	7.18827	0.429741	6.62177	3.54935e-11	2.97758e-10
ECDH10B_2079	fliE	50.3157	2.38602	5.22712	0.434365	5.49311	3.94911e-08	1.89163e-07
ECDH10B_2090	fliP	17.144	2.10888	4.31357	0.712378	2.96034	0.00307297	0.00592684
ECDH10B_2092	fliR	86.087	3.11642	8.67235	0.387343	8.04563	8.57998e-16	1.46589e-14
ECDH10B_2093	rcsA	107.577	2.33553	5.04737	0.309471	7.54685	4.45907e-14	6.14944e-13
ECDH10B_2094	dsrB	342.567	-0.675799	0.625985	0.196506	-3.43908	0.000583705	0.00130468
ECDH10B_2096	dsrA	9.2935	2.56272	5.90821	0.985699	2.5999	0.00932502	0.0162543
ECDH10B_2103	dcm	223.621	-0.754428	0.592781	0.217679	-3.46578	0.000528704	0.00119057
ECDH10B_2105	yedR	72.1143	1.6087	3.04978	0.365252	4.40436	1.06095e-05	3.35372e-05
ECDH10B_2111	yedV	491.853	1.66163	3.16375	0.194788	8.53048	1.45746e-17	3.1541e-16
ECDH10B_2112	yedW	256.039	1.12853	2.18636	0.213896	5.27608	1.3198e-07	5.85651e-07
ECDH10B_2113	yedX	77.2621	2.04319	4.12155	0.350714	5.8258	5.68396e-09	3.18121e-08
ECDH10B_2115	yedZ	53.4891	1.52981	2.88747	0.392666	3.89595	9.78142e-05	0.000253427
ECDH10B_2116	yodA	289.822	2.34317	5.07417	0.216658	10.8151	2.92061e-27	1.40057e-25
ECDH10B_2117	yodB	194.068	3.08207	8.46827	0.271332	11.359	6.68904e-30	3.90582e-28
ECDH10B_2119	yeeI	1659.53	-0.76672	0.587752	0.146266	-5.24195	1.5889e-07	6.94834e-07
ECDH10B_2121	yeeJ	648.895	1.70162	3.25266	0.173112	9.82957	8.39754e-23	2.9319e-21
ECDH10B_2126	amn	630.087	-0.518897	0.697905	0.16667	-3.11332	0.00184997	0.00372644
ECDH10B_2127	yeeN	1138.57	-0.515831	0.69939	0.152975	-3.372	0.000746241	0.00162494
ECDH10B_2128	asnW	42.455	2.62077	6.15079	0.492198	5.32463	1.01161e-07	4.55118e-07
ECDH10B_2129	yeeO	210.046	1.9871	3.96439	0.24387	8.1482	3.69382e-16	6.71893e-15
ECDH10B_2131	cbl	132.326	1.80829	3.50227	0.275031	6.57485	4.87017e-11	3.95014e-10
ECDH10B_2132	nac	129.593	1.62066	3.07516	0.272564	5.94598	2.7481e-09	1.61969e-08
ECDH10B_2133	asnV	28.3993	2.37757	5.19662	0.568536	4.18192	2.89052e-05	8.30361e-05
ECDH10B_2136	cobS	135.42	-0.681081	0.623698	0.27682	-2.46037	0.0138792	0.0234187
ECDH10B_2144	yeeP	36.2199	2.60061	6.06544	0.523861	4.96432	6.89422e-07	2.68887e-06
ECDH10B_2146	flu	7050.53	-1.40793	0.376853	0.139872	-10.0658	7.82415e-24	2.92194e-22
ECDH10B_2147	yeeR	821.041	-0.728826	0.603395	0.15921	-4.57775	4.70001e-06	1.57413e-05
ECDH10B_2149	yeeT	14.7318	1.98499	3.95859	0.767516	2.58625	0.00970274	0.01685
ECDH10B_2150	yeeU	26.2719	2.35178	5.10454	0.595224	3.95108	7.77978e-05	0.000206352
ECDH10B_2151	yeeV	16.9028	2.23121	4.69527	0.715087	3.12019	0.00180733	0.00365975
ECDH10B_2153	yoeF	78.7573	1.92366	3.79383	0.354	5.43406	5.5086e-08	2.5772e-07
ECDH10B_2154	yeeX	429.916	-0.968163	0.511156	0.185921	-5.2074	1.91504e-07	8.2296e-07
ECDH10B_2156	sbmC	493.068	-0.707338	0.612449	0.191063	-3.70212	0.000213809	0.000514117
ECDH10B_2157	dacD	170.638	1.05257	2.07422	0.240694	4.37305	1.2252e-05	3.83557e-05
ECDH10B_2159	yeeD	140.549	0.693459	1.61716	0.279156	2.48413	0.012987	0.0220101
ECDH10B_2160	yeeE	447.008	0.701036	1.62567	0.216864	3.23261	0.00122666	0.00257922
ECDH10B_2161	yeeF	1466.17	-0.372995	0.772178	0.158115	-2.35901	0.0183239	0.0301822
ECDH10B_2163	yeeZ	675.522	-0.718671	0.607657	0.164582	-4.36664	1.26175e-05	3.93829e-05
ECDH10B_2164	yoeB	201.733	-0.680922	0.623767	0.225605	-3.01821	0.00254274	0.00496547
ECDH10B_2165	yefM	390.996	-0.644333	0.639788	0.191105	-3.37161	0.00074729	0.00162639
ECDH10B_2166	hisL	8.39059	3.86162	14.5366	1.29195	2.98898	0.00279907	0.00544335
ECDH10B_2167	hisG	227.938	-0.526954	0.694018	0.217108	-2.42715	0.0152179	0.0254637
ECDH10B_2175	cld	2304.31	-0.599425	0.660017	0.153098	-3.91532	9.02857e-05	0.000235189
ECDH10B_2176	ugd	194.296	1.69614	3.24034	0.235718	7.19566	6.21577e-13	7.28627e-12
ECDH10B_2177	gnd	4642.86	-0.883261	0.542141	0.137284	-6.43381	1.24441e-10	9.29455e-10
ECDH10B_2187	rfbX	757.874	0.614584	1.53112	0.163259	3.76447	0.0001669	0.000409012
ECDH10B_2189	rfbA	704.736	-0.421661	0.746565	0.165261	-2.55148	0.0107265	0.0184458
ECDH10B_2190	rfbD	947.658	-0.455441	0.729287	0.156718	-2.90613	0.00365931	0.0069717
ECDH10B_2192	galF	869.265	-0.670223	0.62841	0.15959	-4.19964	2.67338e-05	7.76974e-05
ECDH10B_2193	wcaM	155.786	2.20554	4.61246	0.269728	8.1769	2.91239e-16	5.42965e-15
ECDH10B_2194	wcaL	51.9803	1.32426	2.50405	0.390289	3.39303	0.000691241	0.00152246
ECDH10B_2195	wcaK	51.9068	1.58999	3.01047	0.395892	4.01622	5.91386e-05	0.00016008
ECDH10B_2196	wzxC	55.6881	2.14943	4.43652	0.404917	5.30833	1.10637e-07	4.96688e-07
ECDH10B_2197	wcaJ	32.5789	1.59528	3.02152	0.504552	3.16177	0.00156815	0.00322967
ECDH10B_2198	cpsG	38.501	1.4099	2.65718	0.458649	3.07402	0.00211193	0.00421188
ECDH10B_2199	cpsB	59.5712	1.88944	3.70492	0.386349	4.89051	1.00577e-06	3.78285e-06
ECDH10B_2200	wcaI	35.1946	1.93888	3.83408	0.48517	3.99629	6.43428e-05	0.000173057
ECDH10B_2201	nudD	13.5692	3.17965	9.06088	0.892559	3.5624	0.000367483	0.000848812
ECDH10B_2202	fcl	21.835	1.81024	3.50701	0.618818	2.92532	0.00344099	0.00657058
ECDH10B_2203	gmd	35.5231	1.88903	3.70386	0.48307	3.91046	9.21188e-05	0.00023952
ECDH10B_2204	wcaF	19.9769	2.68142	6.41489	0.713819	3.75645	0.000172341	0.000421123
ECDH10B_2205	wcaE	49.4653	2.87289	7.32532	0.490184	5.86084	4.60521e-09	2.62621e-08
ECDH10B_2206	wcaD	207.184	3.04626	8.26065	0.261673	11.6414	2.53705e-31	1.72683e-29
ECDH10B_2207	wcaC	26.5688	2.85274	7.22373	0.615827	4.63238	3.61489e-06	1.23621e-05
ECDH10B_2209	wcaA	27.4621	1.94505	3.8505	0.549786	3.53782	0.000403445	0.0009263
ECDH10B_2210	wzc	93.0241	2.05117	4.14442	0.335003	6.12284	9.19205e-10	5.87959e-09
ECDH10B_2212	wza	58.1844	2.6873	6.44109	0.42037	6.39272	1.62963e-10	1.19393e-09
ECDH10B_2214	asmA	655.538	-0.425328	0.74467	0.165275	-2.57346	0.0100688	0.0174355
ECDH10B_2215	dcd	368.595	-0.906311	0.533548	0.19183	-4.72456	2.30613e-06	8.137e-06
ECDH10B_2221	yegJ	115.649	2.38404	5.21997	0.307319	7.75755	8.65828e-15	1.31431e-13
ECDH10B_2222	yegK	51.4188	3.09295	8.53241	0.472623	6.54422	5.9806e-11	4.73511e-10
ECDH10B_2223	yegL	48.6801	1.50628	2.84077	0.405802	3.71186	0.00020574	0.000496128
ECDH10B_2227	mdtB	81.2505	1.37249	2.58917	0.321645	4.2671	1.98031e-05	5.93953e-05
ECDH10B_2228	mdtC	99.1477	1.01102	2.01533	0.296306	3.41207	0.000644718	0.00142744
ECDH10B_2229	mdtD	46.7978	1.42726	2.68936	0.418183	3.41301	0.000642496	0.00142327
ECDH10B_2232	yegP	136.857	-0.624027	0.648857	0.256688	-2.43107	0.0150543	0.0252308
ECDH10B_2233	yegQ	383.914	-0.444844	0.734664	0.186502	-2.38519	0.0170702	0.0282828
ECDH10B_2237	yegR	64.7332	2.11747	4.33932	0.375989	5.63173	1.78414e-08	9.04934e-08
ECDH10B_2238	yegS	179.442	0.687499	1.61049	0.24321	2.82677	0.00470201	0.00877985
ECDH10B_2244	gatD	134.671	2.16559	4.4865	0.298495	7.25504	4.01548e-13	4.84152e-12
ECDH10B_2245	gatC	123.41	1.30554	2.47176	0.283467	4.6056	4.1128e-06	1.39518e-05
ECDH10B_2246	gatB	593.225	-0.673208	0.62711	0.204798	-3.28719	0.00101194	0.00215676
ECDH10B_2247	gatA	3375.76	-0.884515	0.541669	0.159155	-5.55756	2.7357e-08	1.34396e-07
ECDH10B_2249	gatY	9514.78	-1.13282	0.456025	0.150709	-7.51659	5.62237e-14	7.67845e-13
ECDH10B_2250	fbaB	592.092	-0.758364	0.591166	0.170798	-4.44012	8.99078e-06	2.88525e-05
ECDH10B_2251	yegT	108.656	1.03872	2.0544	0.281673	3.68768	0.00022631	0.00053987
ECDH10B_2255	yegX	172.136	0.578632	1.49343	0.240846	2.4025	0.0162835	0.0270856
ECDH10B_2259	yohM	77.3964	1.50145	2.83126	0.33779	4.44491	8.793e-06	2.82608e-05
ECDH10B_2260	yohN	266.617	-0.508141	0.703128	0.209384	-2.42683	0.0152312	0.0254759
ECDH10B_2262	yehB	315.299	2.40267	5.2878	0.213004	11.2799	1.64892e-29	9.03695e-28
ECDH10B_2263	yehC	158.823	3.01155	8.0643	0.290916	10.3519	4.10076e-25	1.61731e-23
ECDH10B_2264	yehD	127.865	1.39258	2.62548	0.28064	4.96216	6.97127e-07	2.71642e-06
ECDH10B_2265	yehE	66.1372	1.26911	2.41012	0.349989	3.62613	0.000287698	0.000674492
ECDH10B_2266	mrp	701.581	-0.730182	0.602828	0.165826	-4.40329	1.06621e-05	3.36783e-05
ECDH10B_2267	metG	1016.43	-0.660264	0.632763	0.161704	-4.08316	4.44283e-05	0.000123754
ECDH10B_2272	yehI	227.626	2.03116	4.08735	0.228161	8.90233	5.46885e-19	1.35756e-17
ECDH10B_2273	yehK	62.9335	3.33714	10.106	0.468353	7.12526	1.03882e-12	1.17529e-11
ECDH10B_2274	yehL	38.8951	1.8138	3.51568	0.466196	3.89064	9.99799e-05	0.000258368
ECDH10B_2275	yehM	76.232	1.89258	3.71298	0.342506	5.52569	3.28201e-08	1.58649e-07
ECDH10B_2276	yehP	39.9541	1.80665	3.49829	0.457854	3.94591	7.94975e-05	0.000210069
ECDH10B_2277	yehQ	57.3233	1.59055	3.01165	0.378971	4.19704	2.7043e-05	7.84881e-05
ECDH10B_2278	yehR	61.1393	2.01417	4.03949	0.380941	5.28736	1.24091e-07	5.5473e-07
ECDH10B_2279	yehS	392.349	-0.651383	0.63667	0.198991	-3.27343	0.00106249	0.00225653
ECDH10B_2280	yehT	241.349	-0.66268	0.631704	0.219945	-3.01294	0.00258731	0.00504782
ECDH10B_2281	yehU	382.048	-0.520258	0.697247	0.188962	-2.75325	0.00590076	0.0107891
ECDH10B_2288	bglX	493.989	-0.583377	0.6674	0.176098	-3.31279	0.000923687	0.00198168
ECDH10B_2289	dld	763.353	-0.757443	0.591544	0.166211	-4.55712	5.18593e-06	1.72728e-05
ECDH10B_2291	yohC	69.3746	0.799248	1.74019	0.339793	2.35216	0.0186648	0.0306838
ECDH10B_2293	yohF	50.6116	1.01906	2.0266	0.40522	2.51483	0.0119091	0.020281
ECDH10B_2294	yohG	57.2193	2.24391	4.73679	0.401407	5.59012	2.26919e-08	1.13191e-07
ECDH10B_2296	yohH	14.262	4.0527	16.5952	1.04188	3.8898	0.000100326	0.000259103
ECDH10B_2298	yohJ	46.3519	1.49527	2.81917	0.41666	3.58871	0.000332324	0.000769786
ECDH10B_2302	yeiS	55.5695	1.42544	2.68597	0.385652	3.69619	0.000218862	0.000523877
ECDH10B_2305	mglC	449.93	-0.829136	0.562866	0.197442	-4.19938	2.67643e-05	7.77326e-05
ECDH10B_2307	mglB	10418	-1.15697	0.448452	0.155744	-7.42867	1.09695e-13	1.4466e-12
ECDH10B_2308	galS	397.951	-0.91625	0.529885	0.207167	-4.42276	9.74469e-06	3.10125e-05
ECDH10B_2310	folE	425.706	-0.832507	0.561553	0.189853	-4.385	1.15986e-05	3.64997e-05
ECDH10B_2312	cirA	701.981	-1.34589	0.393411	0.558627	-2.40928	0.015984	0.026619
ECDH10B_2314	yeiE	156.8	-0.58415	0.667042	0.241592	-2.41792	0.0156096	0.0260572
ECDH10B_2315	yeiH	86.6036	0.940583	1.9193	0.31002	3.03395	0.00241376	0.00474654
ECDH10B_2318	yeiJ	78.9968	2.28071	4.85916	0.355678	6.41228	1.43356e-10	1.0632e-09
ECDH10B_2319	rihB	56.1817	1.62577	3.08606	0.392379	4.14336	3.42253e-05	9.69986e-05
ECDH10B_2320	yeiL	128.06	1.76669	3.40273	0.280126	6.30678	2.849e-10	1.99053e-09
ECDH10B_2322	yeiN	221.169	-0.494145	0.709982	0.219907	-2.24706	0.0246364	0.0395758
ECDH10B_2327	setB	49.2754	0.858872	1.81362	0.400129	2.14649	0.031834	0.0499775
ECDH10B_2329	yeiP	884.795	-0.640661	0.641419	0.162628	-3.93944	8.16736e-05	0.000214743
ECDH10B_2332	yeiU	127.454	1.46038	2.7518	0.271646	5.37602	7.61486e-08	3.4967e-07
ECDH10B_2333	spr	1363.89	-1.0239	0.491784	0.157817	-6.48792	8.70311e-11	6.66554e-10
ECDH10B_2339	yejG	281.594	-0.873617	0.545777	0.201939	-4.32615	1.51738e-05	4.67399e-05
ECDH10B_2341	rsuA	300.143	-1.06559	0.477778	0.20953	-5.08562	3.66431e-07	1.49984e-06
ECDH10B_2343	rplY	2598.52	-0.911227	0.531733	0.143335	-6.35732	2.05309e-10	1.48611e-09
ECDH10B_2344	yejK	451.034	-0.801076	0.573921	0.181165	-4.42179	9.78844e-06	3.11283e-05
ECDH10B_2345	yejL	164.278	-0.627155	0.647452	0.23793	-2.63588	0.00839202	0.0148177
ECDH10B_2348	yejO	421.507	1.39929	2.63771	0.186858	7.48849	6.96721e-14	9.4539e-13
ECDH10B_2350	narP	258.077	-0.820955	0.566067	0.228655	-3.59037	0.000330215	0.000765663
ECDH10B_2359	napC	269.827	-0.723573	0.605596	0.216231	-3.3463	0.000818968	0.00177233
ECDH10B_2363	napA	1212.73	-0.539874	0.687831	0.166602	-3.2405	0.0011932	0.00251388
ECDH10B_2366	eco	987.763	-0.929729	0.524957	0.163287	-5.69382	1.24229e-08	6.51237e-08
ECDH10B_2372	ompC	27234.4	-1.39321	0.380717	0.160373	-8.68732	3.7109e-18	8.37432e-17
ECDH10B_2373	micF	59.9947	2.68523	6.43181	0.422052	6.36231	1.98741e-10	1.44353e-09
ECDH10B_2374	rcsD	1480.38	-0.447305	0.733412	0.148125	-3.01977	0.00252964	0.00494904
ECDH10B_2375	rcsB	1298.16	-0.896141	0.537322	0.150039	-5.9727	2.33353e-09	1.38502e-08
ECDH10B_2377	atoS	366.002	0.640804	1.5592	0.211362	3.03178	0.00243116	0.0047763
ECDH10B_2379	atoD	32.748	1.94537	3.85137	0.510048	3.81409	0.000136683	0.00034436
ECDH10B_2380	atoA	18.8007	1.62938	3.0938	0.644296	2.52893	0.011441	0.0195391
ECDH10B_2381	atoE	50.5859	1.97522	3.93187	0.441204	4.47687	7.57436e-06	2.45686e-05
ECDH10B_2382	atoB	55.2804	0.981912	1.97508	0.378057	2.59726	0.00939712	0.0163664
ECDH10B_2383	yfaP	36.2737	2.20141	4.59928	0.503465	4.37252	1.22821e-05	3.84215e-05
ECDH10B_2384	yfaQ	80.4543	1.87325	3.66357	0.334843	5.59442	2.21355e-08	1.10547e-07
ECDH10B_2388	yfaT	39.678	2.02569	4.07185	0.46463	4.35979	1.30189e-05	4.04862e-05
ECDH10B_2389	yfaA	115.641	1.48316	2.79561	0.282602	5.24823	1.53566e-07	6.73648e-07
ECDH10B_2390	gyrA	2042.8	-0.690863	0.619483	0.144308	-4.78741	1.68949e-06	6.09893e-06
ECDH10B_2391	ubiG	596.797	-0.854293	0.553136	0.172621	-4.94897	7.46083e-07	2.88851e-06
ECDH10B_2392	yfaL	410.383	1.33188	2.5173	0.187035	7.12102	1.07129e-12	1.20556e-11
ECDH10B_2393	nrdA	1915.36	-0.678279	0.62491	0.147154	-4.60932	4.03988e-06	1.37265e-05
ECDH10B_2394	nrdB	908.015	-0.54213	0.686756	0.158268	-3.42539	0.000613928	0.00136572
ECDH10B_2396	inaA	207.484	-0.555583	0.680382	0.223946	-2.48088	0.0131059	0.0221937
ECDH10B_2397	yfaH	68.1692	2.41226	5.32308	0.378532	6.37267	1.85769e-10	1.35396e-09
ECDH10B_2398	glpQ	11310.6	-1.05491	0.481328	0.138155	-7.63566	2.24662e-14	3.20296e-13
ECDH10B_2399	glpT	20277	-1.04366	0.485095	0.140785	-7.41315	1.23332e-13	1.60637e-12
ECDH10B_2400	glpA	3775.28	-1.0899	0.469793	0.15725	-6.931	4.1787e-12	4.20862e-11
ECDH10B_2401	glpB	2869.77	-1.18754	0.43905	0.182696	-6.50008	8.02775e-11	6.2046e-10
ECDH10B_2402	glpC	3032.51	-1.06304	0.478621	0.186782	-5.69135	1.26036e-08	6.59073e-08
ECDH10B_2405	yfaU	61.757	1.6288	3.09255	0.367924	4.42699	9.55585e-06	3.04575e-05
ECDH10B_2406	yfaV	106.736	1.74458	3.35098	0.299114	5.83249	5.4605e-09	3.06835e-08
ECDH10B_2407	yfaW	114.914	0.821663	1.76744	0.276198	2.97491	0.00293074	0.00567588
ECDH10B_2408	yfaX	51.5484	1.57903	2.98768	0.399893	3.94863	7.86002e-05	0.000207958
ECDH10B_2411	yfaO	94.4886	1.64686	3.13151	0.327599	5.02705	4.98073e-07	1.9904e-06
ECDH10B_2412	ais	128.792	2.8267	7.09451	0.3071	9.20449	3.43289e-20	9.16885e-19
ECDH10B_2413	arnB	90.151	1.27103	2.41334	0.339859	3.73989	0.000184103	0.000447017
ECDH10B_2414	arnC	42.5179	1.36951	2.58382	0.426249	3.21293	0.0013139	0.00274082
ECDH10B_2415	arnA	104.768	0.717878	1.64476	0.283743	2.53003	0.0114053	0.019486
ECDH10B_2416	yfbH	58.6142	0.865964	1.82256	0.382514	2.26387	0.0235819	0.0380702
ECDH10B_2419	yfbJ	46.2052	2.23867	4.7196	0.444889	5.03197	4.85463e-07	1.94554e-06
ECDH10B_2420	pmrD	231.672	-0.690418	0.619674	0.221462	-3.11755	0.00182363	0.00368532
ECDH10B_2421	menE	56.8363	1.53938	2.9067	0.386496	3.98293	6.80715e-05	0.000182388
ECDH10B_2423	menB	200.569	-0.860374	0.55081	0.226018	-3.80666	0.000140854	0.000352553
ECDH10B_2425	menD	181.645	-0.50136	0.706441	0.230568	-2.17446	0.029671	0.0467905
ECDH10B_2427	elaB	177.799	-1.14805	0.451236	0.244909	-4.68764	2.76369e-06	9.63865e-06
ECDH10B_2431	elaD	580.874	2.84728	7.19644	0.186784	15.2437	1.81318e-52	9.56452e-50
ECDH10B_2433	yfbL	176.27	2.86412	7.28094	0.270367	10.5935	3.1959e-26	1.40486e-24
ECDH10B_2434	yfbM	85.8699	2.35828	5.12758	0.339945	6.93723	3.99849e-12	4.04643e-11
ECDH10B_2435	yfbN	324.233	3.06963	8.39558	0.228679	13.4233	4.41541e-41	6.42518e-39
ECDH10B_2436	yfbO	154.483	2.34962	5.0969	0.269374	8.72253	2.72063e-18	6.26924e-17
ECDH10B_2437	yfbP	143.331	2.20002	4.59485	0.278741	7.89271	2.9569e-15	4.74453e-14
ECDH10B_2438	nuoN	880.586	-0.9299	0.524895	0.160491	-5.79411	6.86843e-09	3.79382e-08
ECDH10B_2439	nuoM	1261.2	-1.11235	0.462541	0.152186	-7.30915	2.68838e-13	3.36645e-12
ECDH10B_2440	nuoL	1460.9	-1.01366	0.495289	0.151611	-6.68592	2.29479e-11	2.00913e-10
ECDH10B_2441	nuoK	98.4041	-0.974529	0.508906	0.29731	-3.27782	0.00104611	0.00222397
ECDH10B_2442	nuoJ	1032.46	-1.19336	0.437284	0.164957	-7.23435	4.67758e-13	5.60778e-12
ECDH10B_2443	nuoI	534.846	-1.1536	0.449503	0.178304	-6.46984	9.81057e-11	7.48654e-10
ECDH10B_2444	nuoH	621.412	-1.27617	0.41289	0.168774	-7.5614	3.98763e-14	5.51731e-13
ECDH10B_2445	nuoG	2334.28	-1.16602	0.445649	0.142789	-8.16602	3.18743e-16	5.89954e-15
ECDH10B_2446	nuoF	1396.62	-0.992417	0.502635	0.14998	-6.61701	3.66525e-11	3.04476e-10
ECDH10B_2447	nuoE	863.36	-1.05598	0.480971	0.15862	-6.65729	2.78927e-11	2.41204e-10
ECDH10B_2448	nuoC	2854.87	-0.942609	0.520291	0.143501	-6.56868	5.07645e-11	4.0961e-10
ECDH10B_2449	nuoB	1568.34	-1.02954	0.489866	0.157829	-6.52314	6.88498e-11	5.42063e-10
ECDH10B_2450	nuoA	2584.07	-0.990102	0.503442	0.166235	-5.95605	2.58404e-09	1.52513e-08
ECDH10B_2451	lrhA	999.255	-0.538138	0.688659	0.156539	-3.43772	0.000586643	0.00131015
ECDH10B_2455	yfbT	135.101	-0.719053	0.607496	0.258232	-2.78452	0.00536068	0.00990892
ECDH10B_2456	yfbU	232.908	-0.758088	0.591279	0.21313	-3.55693	0.000375207	0.000865706
ECDH10B_2457	yfbV	328.728	-0.678411	0.624853	0.206045	-3.29253	0.000992894	0.00211724
ECDH10B_2458	ackA	985.34	-0.672641	0.627357	0.160327	-4.19542	2.72365e-05	7.88325e-05
ECDH10B_2459	pta	690.48	-0.784985	0.580358	0.164971	-4.75831	1.9522e-06	6.97567e-06
ECDH10B_2460	yfcC	100.867	1.85626	3.62067	0.308956	6.00815	1.87651e-09	1.13777e-08
ECDH10B_2461	yfcD	313.517	-0.624731	0.648541	0.201281	-3.10377	0.00191071	0.00383811
ECDH10B_2462	yfcE	184.221	-0.617744	0.651689	0.230686	-2.67785	0.00740959	0.0132325
ECDH10B_2464	yfcG	55.8014	0.939212	1.91748	0.370229	2.53684	0.0111859	0.0191499
ECDH10B_2465	folX	624.687	-0.730933	0.602514	0.169568	-4.31057	1.62838e-05	4.98088e-05
ECDH10B_2466	yfcH	331.52	-0.919256	0.528782	0.198711	-4.6261	3.7262e-06	1.27221e-05
ECDH10B_2467	yfcI	157.192	1.16279	2.23889	0.24934	4.66345	3.10957e-06	1.07371e-05
ECDH10B_2471	hisJ	695.477	-0.964384	0.512497	0.176525	-5.46317	4.67718e-08	2.21275e-07
ECDH10B_2472	argT	858.573	-0.920544	0.52831	0.163	-5.64749	1.62805e-08	8.31762e-08
ECDH10B_2476	dedD	223.854	-0.925866	0.526364	0.217455	-4.25774	2.06507e-05	6.14569e-05
ECDH10B_2477	folC	720.075	-0.808257	0.571072	0.169975	-4.75515	1.98299e-06	7.07973e-06
ECDH10B_2478	accD	1141	-1.04475	0.48473	0.162745	-6.41952	1.36703e-10	1.01564e-09
ECDH10B_2479	dedA	188.107	-0.517867	0.698404	0.227415	-2.27719	0.0227747	0.0368234
ECDH10B_2481	usg	161.092	-0.697852	0.616489	0.247763	-2.81662	0.00485324	0.00904225
ECDH10B_2482	pdxB	409.639	-0.790446	0.578165	0.183004	-4.31928	1.56538e-05	4.79733e-05
ECDH10B_2484	yfcJ	57.8798	0.810963	1.75438	0.364374	2.22564	0.0260386	0.0415751
ECDH10B_2485	fabB	2846.52	-0.95002	0.517625	0.143536	-6.61869	3.62386e-11	3.02227e-10
ECDH10B_2488	yfcM	267.02	-0.588352	0.665102	0.206721	-2.84612	0.00442555	0.00831145
ECDH10B_2491	aroC	285.401	-0.848989	0.555174	0.202295	-4.19678	2.70737e-05	7.8523e-05
ECDH10B_2492	prmB	559.011	-0.603777	0.658029	0.170285	-3.54567	0.000391611	0.00090109
ECDH10B_2493	yfcN	136.943	-0.655663	0.634784	0.274001	-2.39292	0.0167149	0.0277159
ECDH10B_2495	yfcP	55.5437	1.52861	2.88508	0.388459	3.93507	8.31734e-05	0.000218143
ECDH10B_2496	yfcQ	43.9644	2.92405	7.58971	0.493626	5.92361	3.14955e-09	1.84087e-08
ECDH10B_2497	yfcR	41.4749	2.10647	4.30637	0.464705	4.53292	5.81746e-06	1.92183e-05
ECDH10B_2498	yfcS	54.5291	2.15822	4.46364	0.418771	5.1537	2.55396e-07	1.07241e-06
ECDH10B_2499	yfcT	33.7507	2.31014	4.9593	0.530047	4.35837	1.31038e-05	4.07201e-05
ECDH10B_2500	yfcU	219.836	1.94605	3.85318	0.233146	8.3469	7.00775e-17	1.41496e-15
ECDH10B_2502	yfcV	63.447	2.94746	7.71389	0.419602	7.02441	2.14969e-12	2.29083e-11
ECDH10B_2503	sixA	390.828	-0.603036	0.658367	0.197718	-3.04998	0.00228854	0.00452561
ECDH10B_2504	fadJ	1503.78	-0.607452	0.656355	0.188432	-3.22372	0.00126539	0.00265404
ECDH10B_2505	yfcY	714.059	-0.455071	0.729474	0.174089	-2.61402	0.00894839	0.015682
ECDH10B_2507	fadL	2600.66	-0.691308	0.619292	0.165203	-4.1846	2.85665e-05	8.23996e-05
ECDH10B_2508	yfdF	545.11	2.8383	7.15178	0.195129	14.5458	6.21458e-48	1.45697e-45
ECDH10B_2509	vacJ	453.83	-0.537866	0.688789	0.182593	-2.94571	0.00322217	0.00619197
ECDH10B_2510	yfdC	126.095	1.31671	2.49097	0.269539	4.88505	1.03405e-06	3.87882e-06
ECDH10B_2511	argW	38.9881	2.90618	7.4963	0.525978	5.52529	3.28948e-08	1.58829e-07
ECDH10B_2512	intS	257.049	1.06734	2.09556	0.211588	5.0444	4.54953e-07	1.83723e-06
ECDH10B_2514	yfdH	483.503	1.99825	3.99514	0.188409	10.6059	2.79789e-26	1.24285e-24
ECDH10B_2515	yfdI	277.175	1.89392	3.71645	0.215051	8.80686	1.28702e-18	3.13944e-17
ECDH10B_2516	tfaS	26.3131	1.17072	2.25125	0.528049	2.21707	0.026618	0.042388
ECDH10B_2517	yfdK	30.6085	1.97704	3.93685	0.518438	3.81346	0.000137037	0.000344839
ECDH10B_2518	yfdL	46.6682	3.01654	8.09227	0.502972	5.99744	2.00447e-09	1.20668e-08
ECDH10B_2519	yfdM	15.8295	2.88234	7.37346	0.796175	3.62024	0.000294335	0.000688522
ECDH10B_2520	yfdN	23.4455	2.03827	4.10754	0.601659	3.38776	0.00070467	0.00154639
ECDH10B_2521	yfdO	14.2567	4.04859	16.5481	1.06657	3.79591	0.000147102	0.000366452
ECDH10B_2522	yfdP	64.9662	2.81191	7.02214	0.415188	6.77262	1.2647e-11	1.1704e-10
ECDH10B_2523	yfdQ	132.022	2.33535	5.04674	0.287166	8.1324	4.20885e-16	7.59031e-15
ECDH10B_2524	yfdR	44.4992	2.35445	5.11399	0.454384	5.18163	2.1995e-07	9.33785e-07
ECDH10B_2525	yfdS	40.5174	2.46654	5.52715	0.485239	5.08314	3.71253e-07	1.51811e-06
ECDH10B_2526	yfdT	22.984	3.72339	13.2085	0.763121	4.87917	1.06535e-06	3.9821e-06
ECDH10B_2527	ypdJ	11.2005	2.8705	7.3132	0.933733	3.07422	0.0021105	0.00421103
ECDH10B_2528	torI	116.362	0.636242	1.55427	0.274861	2.31478	0.0206252	0.0336844
ECDH10B_2529	dsdC	151.733	0.713853	1.64018	0.259202	2.75405	0.00588635	0.0107674
ECDH10B_2530	dsdX	158.353	1.54299	2.91397	0.256892	6.00636	1.89737e-09	1.14876e-08
ECDH10B_2532	emrY	409.544	3.03616	8.20303	0.218956	13.8665	1.01029e-43	1.70536e-41
ECDH10B_2533	emrK	145.407	2.84211	7.17067	0.291288	9.75703	1.72116e-22	5.71914e-21
ECDH10B_2534	evgA	451.262	0.840805	1.79105	0.198837	4.22862	2.35124e-05	6.91445e-05
ECDH10B_2536	yfdE	126.34	2.79424	6.93665	0.322758	8.65738	4.8274e-18	1.0836e-16
ECDH10B_2537	yfdV	214.689	3.1226	8.70957	0.2617	11.932	8.06288e-33	6.07596e-31
ECDH10B_2538	oxc	164.27	2.70605	6.52534	0.271601	9.96334	2.20521e-23	8.09216e-22
ECDH10B_2539	frc	86.6373	2.21548	4.64438	0.338192	6.55096	5.71673e-11	4.54324e-10
ECDH10B_2540	yfdX	113.798	2.51044	5.69795	0.310352	8.08902	6.01456e-16	1.04882e-14
ECDH10B_2541	ypdI	55.2833	3.20953	9.25049	0.462317	6.94227	3.8586e-12	3.93316e-11
ECDH10B_2544	yfdZ	204.715	-0.65937	0.633155	0.225444	-2.92477	0.00344715	0.00657936
ECDH10B_2545	ypdA	162.881	0.603017	1.51889	0.240453	2.50783	0.0121473	0.0206534
ECDH10B_2548	ypdD	83.9199	1.27361	2.41766	0.326909	3.89592	9.78275e-05	0.000253427
ECDH10B_2549	ypdE	31.6813	1.11971	2.17303	0.487809	2.29538	0.0217114	0.0352121
ECDH10B_2550	ypdF	24.929	1.35404	2.55626	0.546909	2.4758	0.0132938	0.022467
ECDH10B_2551	ypdG	44.3081	2.34516	5.08116	0.458728	5.1123	3.18255e-07	1.31541e-06
ECDH10B_2554	yfeO	89.3615	1.25093	2.37994	0.313375	3.9918	6.55749e-05	0.000176147
ECDH10B_2557	nupC	591.299	-0.495747	0.709194	0.172543	-2.87319	0.00406354	0.00767942
ECDH10B_2562	yfeC	321.952	-0.788529	0.578934	0.202292	-3.89799	9.69962e-05	0.000251582
ECDH10B_2563	yfeD	168.147	-1.03918	0.486605	0.250213	-4.15318	3.27888e-05	9.33661e-05
ECDH10B_2564	gltX	2362.92	-0.951213	0.517197	0.151881	-6.26287	3.77952e-10	2.58922e-09
ECDH10B_2565	valU	329.975	-0.759424	0.590732	0.210264	-3.61176	0.000304124	0.000709846
ECDH10B_2566	valX	457.82	-0.962454	0.513183	0.212141	-4.53687	5.70964e-06	1.89126e-05
ECDH10B_2570	xapB	126.458	2.03418	4.09591	0.291103	6.98786	2.79117e-12	2.90833e-11
ECDH10B_2571	xapA	82.7005	1.57428	2.97786	0.348327	4.51954	6.1975e-06	2.03687e-05
ECDH10B_2572	yfeN	107.522	1.80038	3.48313	0.297631	6.04904	1.45707e-09	8.97642e-09
ECDH10B_2573	yfeR	95.3847	0.840291	1.79041	0.308005	2.72817	0.00636859	0.0115743
ECDH10B_2576	ligA	480.949	-0.403404	0.756072	0.178151	-2.26439	0.0235499	0.0380331
ECDH10B_2577	zipA	508.423	-0.827752	0.563407	0.180261	-4.59196	4.39101e-06	1.47886e-05
ECDH10B_2580	ptsH	2339.6	-1.26436	0.416285	0.144925	-8.72423	2.68007e-18	6.21423e-17
ECDH10B_2581	ptsI	4972.16	-1.05997	0.479642	0.146845	-7.2183	5.26398e-13	6.2224e-12
ECDH10B_2582	crr	1958.79	-1.04655	0.484124	0.157708	-6.63601	3.22298e-11	2.76443e-10
ECDH10B_2584	yfeK	101.262	1.50356	2.83542	0.299404	5.02186	5.11738e-07	2.04115e-06
ECDH10B_2585	yfeS	263.928	2.0346	4.09708	0.235561	8.63726	5.7577e-18	1.28558e-16
ECDH10B_2587	cysA	137.332	1.20366	2.30322	0.295499	4.0733	4.63515e-05	0.000128602
ECDH10B_2589	cysU	111.565	1.04432	2.06239	0.2994	3.48803	0.000486595	0.00110103
ECDH10B_2590	cysP	132.995	1.27491	2.41984	0.317977	4.00945	6.08605e-05	0.00016453
ECDH10B_2591	ucpA	2744.38	-1.07861	0.473484	0.150275	-7.1776	7.09461e-13	8.22507e-12
ECDH10B_2592	yfeT	94.5353	1.30462	2.47018	0.306237	4.26015	2.04294e-05	6.09702e-05
ECDH10B_2593	yfeU	155.53	-0.870266	0.547046	0.244049	-3.56594	0.000362549	0.000838331
ECDH10B_2596	yfeX	670.084	-0.97048	0.510336	0.165547	-5.86227	4.56587e-09	2.6073e-08
ECDH10B_2597	yfeY	195.68	-0.696029	0.617269	0.225206	-3.09064	0.00199727	0.00399833
ECDH10B_2600	amiA	268.021	-0.871529	0.546567	0.204488	-4.26201	2.02594e-05	6.05486e-05
ECDH10B_2602	yfeG	67.5552	1.01548	2.02157	0.343537	2.95595	0.00311706	0.00600639
ECDH10B_2616	eutA	19.8822	1.42817	2.69106	0.618072	2.31069	0.0208499	0.0339848
ECDH10B_2617	eutH	71.6631	2.21863	4.65451	0.369569	6.00329	1.93357e-09	1.16734e-08
ECDH10B_2618	eutG	37.368	1.61914	3.07192	0.469908	3.44566	0.000569674	0.00127535
ECDH10B_2620	eutE	21.4388	2.10631	4.30589	0.621643	3.3883	0.00070328	0.00154414
ECDH10B_2627	ypfE	33.8359	2.31563	4.97823	0.518051	4.46989	7.82595e-06	2.53069e-05
ECDH10B_2628	maeB	3424.53	-1.13259	0.456097	0.153704	-7.36862	1.72399e-13	2.21132e-12
ECDH10B_2635	acrD	162.526	0.68728	1.61024	0.240275	2.86039	0.00423117	0.00797479
ECDH10B_2636	yffB	67.7977	-0.976054	0.508368	0.349364	-2.79381	0.00520916	0.00965847
ECDH10B_2637	dapE	447.466	-0.598086	0.66063	0.180253	-3.31803	0.000906543	0.00194688
ECDH10B_2638	ypfN	60.2334	-0.962834	0.513048	0.37541	-2.56475	0.010325	0.0178499
ECDH10B_2641	ypfJ	385.453	-0.584598	0.666835	0.184867	-3.16226	0.00156549	0.00322577
ECDH10B_2643	nlpB	539.496	-0.929962	0.524872	0.184413	-5.04282	4.58729e-07	1.84541e-06
ECDH10B_2644	dapA	1734.27	-0.96722	0.511491	0.147254	-6.56837	5.08698e-11	4.09677e-10
ECDH10B_2645	gcvR	301.325	-0.484723	0.714635	0.196843	-2.46248	0.0137978	0.0232907
ECDH10B_2646	bcp	465.27	-1.03465	0.488136	0.184522	-5.60717	2.05663e-08	1.03321e-07
ECDH10B_2647	hyfA	16.4235	2.18371	4.5432	0.718513	3.03921	0.00237203	0.004671
ECDH10B_2648	hyfB	91.8015	2.34615	5.08465	0.331511	7.07713	1.47167e-12	1.60476e-11
ECDH10B_2649	hyfC	56.757	2.22808	4.68511	0.406362	5.483	4.18174e-08	1.99401e-07
ECDH10B_2650	hyfD	52.933	2.0587	4.1661	0.408445	5.04033	4.64726e-07	1.86775e-06
ECDH10B_2651	hyfE	13.8862	1.71659	3.28659	0.741611	2.31468	0.0206306	0.0336844
ECDH10B_2652	hyfF	59.4347	1.88311	3.68869	0.384945	4.89189	9.98716e-07	3.75966e-06
ECDH10B_2653	hyfG	77.9187	1.61908	3.07178	0.336758	4.80784	1.5257e-06	5.5841e-06
ECDH10B_2655	hyfI	27.6837	2.05106	4.1441	0.554186	3.70103	0.000214729	0.000515447
ECDH10B_2657	hyfR	113.755	1.92347	3.79335	0.293873	6.54525	5.93953e-11	4.71143e-10
ECDH10B_2658	focB	45.1841	1.48668	2.80242	0.45339	3.27902	0.00104167	0.00221564
ECDH10B_2660	yfgC	493.575	-0.665509	0.630466	0.175733	-3.78704	0.000152451	0.000377962
ECDH10B_2661	yfgD	272.894	-0.849422	0.555007	0.204183	-4.1601	3.18109e-05	9.08267e-05
ECDH10B_2662	hda	406.476	-0.696584	0.617032	0.186223	-3.74059	0.000183587	0.000446533
ECDH10B_2664	upp	1148.64	-0.553499	0.681365	0.153356	-3.60924	0.000307091	0.00071598
ECDH10B_2667	ppk	604.721	-0.623598	0.64905	0.175984	-3.54349	0.000394873	0.000907607
ECDH10B_2668	ppx	469.321	-0.493631	0.710236	0.178801	-2.76079	0.0057662	0.0105843
ECDH10B_2669	yfgF	257.164	2.11393	4.32869	0.222652	9.49434	2.2162e-21	6.6329e-20
ECDH10B_2671	yfgH	72.6897	1.6253	3.08505	0.347764	4.67355	2.96035e-06	1.02483e-05
ECDH10B_2672	yfgI	67.5952	1.33941	2.53048	0.363064	3.68918	0.000224976	0.000537295
ECDH10B_2673	guaA	1206.13	-0.798094	0.575109	0.168428	-4.73847	2.15334e-06	7.63623e-06
ECDH10B_2674	guaB	677.603	-0.551881	0.68213	0.174352	-3.16533	0.00154906	0.0031966
ECDH10B_2677	der	1300.87	-0.72182	0.606332	0.150399	-4.79937	1.59163e-06	5.79025e-06
ECDH10B_2678	yfgL	726.526	-0.932119	0.524088	0.170327	-5.47252	4.43672e-08	2.10607e-07
ECDH10B_2679	yfgM	575.35	-0.918698	0.528986	0.171146	-5.36793	7.96437e-08	3.63617e-07
ECDH10B_2680	hisS	1485.9	-0.926254	0.526223	0.151809	-6.10144	1.05116e-09	6.65053e-09
ECDH10B_2681	ispG	603.968	-0.816505	0.567816	0.170747	-4.78195	1.73601e-06	6.25081e-06
ECDH10B_2682	yfgA	758.054	-0.824982	0.564489	0.161903	-5.09553	3.47771e-07	1.42762e-06
ECDH10B_2684	ndk	3083.71	-0.726502	0.604367	0.144466	-5.02888	4.93344e-07	1.97525e-06
ECDH10B_2685	pbpC	144.432	0.995899	1.99432	0.265898	3.74542	0.000180091	0.000439044
ECDH10B_2686	yfhM	1186.39	-0.487596	0.713212	0.15443	-3.1574	0.00159181	0.00327202
ECDH10B_2687	sseA	876.083	-0.929062	0.5252	0.169506	-5.48099	4.22961e-08	2.01228e-07
ECDH10B_2690	pepB	757.35	-0.86713	0.548237	0.180674	-4.79942	1.59128e-06	5.79025e-06
ECDH10B_2691	yfhJ	238.773	-0.71517	0.609133	0.229376	-3.11789	0.00182148	0.00368532
ECDH10B_2692	fdx	441.46	-0.625928	0.648003	0.21208	-2.95137	0.00316365	0.00609339
ECDH10B_2693	hscA	328.553	-0.736119	0.600352	0.215126	-3.4218	0.000622078	0.00138239
ECDH10B_2699	yfhQ	278.875	-0.821971	0.565669	0.202609	-4.05694	4.97209e-05	0.000137049
ECDH10B_2701	yfhR	131.677	2.72918	6.63078	0.298531	9.14202	6.12951e-20	1.62682e-18
ECDH10B_2702	csiE	688.106	-0.811929	0.56962	0.17243	-4.70876	2.49229e-06	8.74996e-06
ECDH10B_2704	hcaR	1536.13	-0.762544	0.589456	0.153452	-4.96927	6.72049e-07	2.62597e-06
ECDH10B_2705	hcaE	151.848	0.99765	1.99674	0.251785	3.96231	7.42275e-05	0.000197379
ECDH10B_2709	hcaD	77.9311	0.919576	1.89156	0.337634	2.72359	0.00645772	0.011696
ECDH10B_2710	yphA	50.7144	0.89135	1.85491	0.397283	2.24361	0.0248573	0.0398954
ECDH10B_2711	yphB	81.9002	1.18035	2.26631	0.319261	3.69712	0.000218062	0.000522261
ECDH10B_2713	yphD	37.1951	1.34762	2.54493	0.464997	2.89813	0.0037539	0.007139
ECDH10B_2714	yphE	57.3862	1.18738	2.27739	0.37004	3.20878	0.00133298	0.00277786
ECDH10B_2715	yphF	110.881	1.49046	2.80979	0.291244	5.11758	3.09482e-07	1.28418e-06
ECDH10B_2716	yphG	145.085	1.43901	2.71134	0.260622	5.52144	3.36238e-08	1.61793e-07
ECDH10B_2718	glyA	5096.91	-0.927774	0.525669	0.140059	-6.62416	3.49227e-11	2.94748e-10
ECDH10B_2719	hmp	264.991	-0.634733	0.64406	0.204956	-3.09692	0.00195544	0.00392576
ECDH10B_2720	glnB	233.388	-1.00499	0.498272	0.221933	-4.52838	5.9439e-06	1.9581e-05
ECDH10B_2726	yfhD	114.607	0.891246	1.85478	0.276776	3.2201	0.00128147	0.00268112
ECDH10B_2729	yfhH	81.1145	1.6166	3.06651	0.326872	4.94566	7.58864e-07	2.92724e-06
ECDH10B_2730	yfhL	129.731	1.31534	2.4886	0.266687	4.93213	8.1338e-07	3.12326e-06
ECDH10B_2732	pdxJ	292.999	-0.812085	0.569558	0.221538	-3.66567	0.000246696	0.000584208
ECDH10B_2734	era	326.644	-0.432821	0.740812	0.198491	-2.18056	0.0292163	0.0460908
ECDH10B_2735	rnc	456.201	-0.844814	0.556783	0.194669	-4.33974	1.42651e-05	4.41631e-05
ECDH10B_2736	lepB	561.271	-0.65166	0.636547	0.176333	-3.69561	0.000219355	0.000524762
ECDH10B_2737	lepA	1242.53	-0.779234	0.582676	0.15712	-4.95949	7.06778e-07	2.74894e-06
ECDH10B_2739	rseB	313.532	-0.794675	0.576473	0.195667	-4.06138	4.87844e-05	0.00013482
ECDH10B_2740	rseA	695.958	-1.0456	0.484443	0.167825	-6.2303	4.6553e-10	3.13323e-09
ECDH10B_2741	rpoE	1497.32	-1.04728	0.483881	0.152098	-6.88553	5.75735e-12	5.70329e-11
ECDH10B_2742	nadB	107.908	1.22366	2.33539	0.291372	4.19967	2.67309e-05	7.76974e-05
ECDH10B_2744	srmB	495.606	-0.602847	0.658453	0.176164	-3.42207	0.000621467	0.00138176
ECDH10B_2745	yfiE	151.068	0.974231	1.96459	0.250669	3.88652	0.00010169	0.000262306
ECDH10B_2746	yfiK	49.0941	1.17055	2.25097	0.405464	2.88693	0.00389023	0.00736838
ECDH10B_2747	yfiD	1401.11	-1.00532	0.49816	0.176384	-5.6996	1.20088e-08	6.30314e-08
ECDH10B_2749	yfiF	452.695	-0.575176	0.671204	0.179922	-3.19681	0.00138958	0.00288584
ECDH10B_2750	trxC	253.177	-0.729866	0.60296	0.207528	-3.51696	0.000436527	0.000995754
ECDH10B_2752	yfiQ	2113.85	-0.621281	0.650093	0.149605	-4.15282	3.28408e-05	9.34511e-05
ECDH10B_2753	pssA	778.033	-0.718885	0.607567	0.163463	-4.39785	1.09327e-05	3.44812e-05
ECDH10B_2755	kgtP	3333.19	-0.719237	0.607419	0.149956	-4.79633	1.61597e-06	5.86851e-06
ECDH10B_2760	clpB	9640.17	-0.571722	0.672813	0.182609	-3.13085	0.00174302	0.00355169
ECDH10B_2761	yfiH	177.153	-0.525096	0.694913	0.234295	-2.24118	0.0250147	0.0400996
ECDH10B_2762	rluD	420.84	-0.47888	0.717534	0.182388	-2.62561	0.00864945	0.0152276
ECDH10B_2763	yfiO	1234.87	-0.851172	0.554334	0.151175	-5.63039	1.79805e-08	9.09805e-08
ECDH10B_2764	yfiA	27383.9	-1.24293	0.422514	0.192781	-6.44739	1.13795e-10	8.54478e-10
ECDH10B_2766	pheA	469.03	-0.421776	0.746505	0.182223	-2.31462	0.0206337	0.0336844
ECDH10B_2769	yfiL	104.247	2.1542	4.4512	0.336566	6.40052	1.54852e-10	1.13846e-09
ECDH10B_2770	yfiR	119.514	1.22302	2.33435	0.273779	4.46719	7.92554e-06	2.56093e-05
ECDH10B_2771	yfiN	177.568	1.00639	2.00887	0.23554	4.27268	1.93139e-05	5.82592e-05
ECDH10B_2773	rplS	2821.26	-0.841642	0.558008	0.14625	-5.75481	8.67417e-09	4.67497e-08
ECDH10B_2774	trmD	9487.52	-0.91692	0.529639	0.140579	-6.52245	6.91685e-11	5.42225e-10
ECDH10B_2775	rimM	2570.05	-0.893894	0.538159	0.147108	-6.07643	1.22884e-09	7.69393e-09
ECDH10B_2776	rpsP	3036.33	-0.77204	0.585589	0.143846	-5.36713	7.99998e-08	3.64185e-07
ECDH10B_2777	ffh	1065.55	-0.91539	0.5302	0.158155	-5.78794	7.12532e-09	3.92544e-08
ECDH10B_2780	grpE	3403.99	-0.788502	0.578945	0.142762	-5.52318	3.32913e-08	1.60559e-07
ECDH10B_2783	smpA	311.6	-0.618157	0.651503	0.195794	-3.15719	0.001593	0.00327286
ECDH10B_2784	yfjF	196.472	-0.564084	0.676385	0.227528	-2.47919	0.0131682	0.0222814
ECDH10B_2785	yfjG	391.925	-0.662157	0.631933	0.186497	-3.5505	0.000384507	0.000886192
ECDH10B_2786	smpB	1007.52	-0.659626	0.633042	0.154583	-4.26714	1.97994e-05	5.93953e-05
ECDH10B_2787	ssrA	107831	-1.06442	0.478165	0.136517	-7.79696	6.34184e-15	9.87549e-14
ECDH10B_2789	yfjH	482.697	2.18427	4.54496	0.187829	11.629	2.93501e-31	1.93527e-29
ECDH10B_2790	alpA	72.2737	2.93454	7.64513	0.399658	7.34263	2.0944e-13	2.65416e-12
ECDH10B_2791	yfjI	894.931	2.37676	5.1937	0.168193	14.1312	2.44041e-45	4.68115e-43
ECDH10B_2792	yfjJ	258.083	3.0994	8.57064	0.246708	12.563	3.37129e-36	3.16152e-34
ECDH10B_2793	yfjK	504.61	0.685589	1.60836	0.184487	3.7162	0.000202244	0.000488535
ECDH10B_2795	yfjM	102.353	2.68753	6.44209	0.33356	8.05712	7.81158e-16	1.3455e-14
ECDH10B_2797	yfjO	152.822	0.874836	1.8338	0.251999	3.47158	0.000517408	0.00116576
ECDH10B_2798	yfjP	81.0371	1.77237	3.41614	0.340342	5.20761	1.91289e-07	8.22873e-07
ECDH10B_2799	yfjQ	46.7807	1.9331	3.81875	0.438066	4.4128	1.02042e-05	3.23286e-05
ECDH10B_2800	yfjR	19.0529	2.1511	4.44167	0.661049	3.25407	0.00113762	0.00240399
ECDH10B_2802	yfjS	44.3457	1.68582	3.21724	0.4278	3.94068	8.12514e-05	0.0002139
ECDH10B_2803	yfjT	64.5895	1.99807	3.99465	0.371738	5.37494	7.66066e-08	3.51391e-07
ECDH10B_2804	yfjU	61.908	2.24386	4.73664	0.390799	5.74173	9.37151e-09	5.01239e-08
ECDH10B_2809	yfjW	579.691	1.87434	3.66634	0.176015	10.6487	1.76752e-26	8.10756e-25
ECDH10B_2810	yfjX	37.0692	3.1389	8.80851	0.560004	5.60514	2.08088e-08	1.04167e-07
ECDH10B_2811	yfjY	21.6312	1.78979	3.45764	0.601061	2.97771	0.00290408	0.00562681
ECDH10B_2813	yfjZ	27.4247	2.02923	4.08187	0.554578	3.65906	0.000253144	0.0005978
ECDH10B_2814	ypjF	107.523	3.16574	8.97391	0.343426	9.21811	3.02371e-20	8.12742e-19
ECDH10B_2816	pinH	53.1353	2.85284	7.22424	0.451048	6.32492	2.5336e-10	1.79092e-09
ECDH10B_2819	ypjC	506.118	3.28214	9.72799	0.201234	16.3101	8.36797e-60	1.76564e-56
ECDH10B_2820	ileY	23.7307	2.66448	6.33999	0.637036	4.18262	2.88168e-05	8.28949e-05
ECDH10B_2825	ygaQ	1072.95	2.92884	7.61498	0.168227	17.4101	6.92046e-68	2.92044e-64
ECDH10B_2826	ygaT	392.922	-0.639996	0.641715	0.189243	-3.38187	0.000719931	0.00157415
ECDH10B_2827	ygaF	247.43	-0.753785	0.593046	0.214811	-3.50907	0.000449684	0.00102355
ECDH10B_2829	gabT	295.848	-0.875493	0.545068	0.206914	-4.23119	2.32454e-05	6.85983e-05
ECDH10B_2830	gabP	137.801	0.743393	1.67411	0.273151	2.72155	0.00649769	0.0117551
ECDH10B_2832	ygaU	551.128	-0.816953	0.56764	0.179953	-4.5398	5.63064e-06	1.8695e-05
ECDH10B_2837	ygaW	760.812	-0.513569	0.700488	0.164876	-3.11488	0.00184022	0.00371566
ECDH10B_2841	nrdI	54.8573	-0.985435	0.505073	0.427846	-2.30325	0.021265	0.0345813
ECDH10B_2844	proW	41.2563	1.0831	2.11858	0.437461	2.47587	0.0132913	0.022467
ECDH10B_2848	ygaY	119.67	1.63723	3.11069	0.288128	5.68231	1.32884e-08	6.87856e-08
ECDH10B_2850	ygaH	4818.14	2.9043	7.48654	0.561762	5.16998	2.34125e-07	9.87019e-07
ECDH10B_2854	luxS	617.809	-0.900322	0.535767	0.171344	-5.25448	1.48441e-07	6.53886e-07
ECDH10B_2856	gshA	974.989	-0.706802	0.612677	0.156015	-4.53034	5.88881e-06	1.94147e-05
ECDH10B_2857	yqaA	254.772	-0.660445	0.632683	0.213797	-3.08912	0.0020075	0.00401309
ECDH10B_2860	argZ	43.2888	-1.07365	0.475115	0.415428	-2.58445	0.0097535	0.0169243
ECDH10B_2861	argY	54.2529	-0.867287	0.548177	0.39114	-2.21733	0.0266005	0.042376
ECDH10B_2862	argV	51.9615	-0.880724	0.543095	0.3839	-2.29415	0.0217819	0.035313
ECDH10B_2863	serV	572.846	-0.739442	0.598971	0.201311	-3.67314	0.000239587	0.000569289
ECDH10B_2864	csrA	854.555	-0.766844	0.587702	0.167025	-4.59118	4.40753e-06	1.48323e-05
ECDH10B_2865	alaS	3710.23	-0.985576	0.505024	0.139176	-7.08152	1.42586e-12	1.56696e-11
ECDH10B_2866	recX	46.2621	1.12358	2.17886	0.404336	2.77882	0.00545576	0.0100758
ECDH10B_2868	ygaD	315.625	-0.832854	0.561418	0.195588	-4.25822	2.06065e-05	6.14119e-05
ECDH10B_2870	srlA	53.1672	0.991568	1.98834	0.38027	2.60754	0.00911963	0.0159358
ECDH10B_2871	srlE	75.2052	1.41835	2.6728	0.337048	4.20815	2.5747e-05	7.50361e-05
ECDH10B_2874	gutM	44.6368	1.01054	2.01466	0.42525	2.37634	0.0174855	0.0289028
ECDH10B_2878	norV	88.1147	1.95551	3.87854	0.324774	6.02114	1.73189e-09	1.05768e-08
ECDH10B_2879	norW	31.5458	1.80503	3.49436	0.513492	3.5152	0.000439425	0.00100182
ECDH10B_2881	hydN	31.9535	1.37297	2.59003	0.486884	2.81991	0.0048037	0.00896181
ECDH10B_2889	hycE	64.9542	1.82607	3.54571	0.364896	5.00437	5.6045e-07	2.21451e-06
ECDH10B_2890	hycD	23.9936	1.27915	2.42695	0.558076	2.29206	0.021902	0.0354668
ECDH10B_2891	hycC	47.5657	1.54378	2.91557	0.42167	3.66111	0.000251129	0.000593706
ECDH10B_2893	hycA	30.3571	2.93689	7.65757	0.599323	4.90034	9.56709e-07	3.62091e-06
ECDH10B_2894	hypA	180.511	-0.699218	0.615906	0.257443	-2.71602	0.00660725	0.0119411
ECDH10B_2895	hypB	157.901	-0.849592	0.554942	0.258004	-3.29294	0.000991466	0.00211526
ECDH10B_2899	fhlA	188.864	0.96926	1.95784	0.234527	4.13283	3.58323e-05	0.000101213
ECDH10B_2901	mutS	696.218	-0.499872	0.707169	0.164316	-3.04214	0.00234904	0.00463439
ECDH10B_2902	pphB	158.356	2.75057	6.72982	0.282521	9.73581	2.12127e-22	6.88597e-21
ECDH10B_2904	ygbJ	52.1895	1.08648	2.12355	0.39116	2.77758	0.0054765	0.0101097
ECDH10B_2905	ygbK	56.1776	0.983014	1.97659	0.369492	2.66045	0.00780369	0.0138776
ECDH10B_2907	ygbM	67.5666	1.28171	2.43127	0.350221	3.65972	0.000252487	0.000596582
ECDH10B_2908	ygbN	112.279	1.73775	3.33516	0.307934	5.64327	1.66848e-08	8.51389e-08
ECDH10B_2909	rpoS	1930.72	-1.07688	0.474052	0.149642	-7.19638	6.18343e-13	7.26855e-12
ECDH10B_2910	nlpD	2524.96	-1.32852	0.398176	0.169483	-7.83867	4.55333e-15	7.2237e-14
ECDH10B_2911	pcm	250.54	-0.638293	0.642473	0.208667	-3.05891	0.00222146	0.00440326
ECDH10B_2912	surE	348.918	-0.963635	0.512763	0.211614	-4.55373	5.2702e-06	1.75396e-05
ECDH10B_2913	truD	311.883	-0.843644	0.557234	0.196278	-4.29821	1.7218e-05	5.23864e-05
ECDH10B_2916	ftsB	207.793	-0.81019	0.570307	0.221788	-3.65299	0.000259206	0.000611772
ECDH10B_2918	cysC	58.7029	1.23123	2.34767	0.370487	3.32328	0.000889647	0.00191254
ECDH10B_2919	cysN	190.684	0.994738	1.99272	0.300038	3.31538	0.000915196	0.00196446
ECDH10B_2920	cysD	172.054	1.47056	2.77129	0.303836	4.83998	1.2985e-06	4.8194e-06
ECDH10B_2921	iap	191.912	0.80612	1.7485	0.23826	3.38337	0.000716032	0.00156644
ECDH10B_2922	ygbF	162.953	2.08884	4.25405	0.262122	7.96894	1.60046e-15	2.68975e-14
ECDH10B_2923	ygbT	72.8083	1.43155	2.69737	0.341711	4.18936	2.79738e-05	8.08006e-05
ECDH10B_2924	ygcH	109.592	1.59743	3.02605	0.289537	5.5172	3.44441e-08	1.65551e-07
ECDH10B_2925	ygcI	125.541	1.90702	3.75033	0.282943	6.73993	1.58467e-11	1.43504e-10
ECDH10B_2926	ygcJ	116.034	2.62478	6.16792	0.317326	8.27156	1.32212e-16	2.58304e-15
ECDH10B_2927	ygcK	62.0302	2.07945	4.22645	0.383347	5.42445	5.8133e-08	2.71373e-07
ECDH10B_2928	ygcL	206.377	2.70079	6.50158	0.257413	10.4921	9.39515e-26	3.96475e-24
ECDH10B_2929	ygcB	564.845	2.51001	5.69623	0.182406	13.7606	4.40023e-43	7.14191e-41
ECDH10B_2930	cysH	243.187	1.31734	2.49206	0.26095	5.04825	4.45865e-07	1.80225e-06
ECDH10B_2932	cysJ	219.829	1.24222	2.36562	0.284917	4.35992	1.30107e-05	4.04862e-05
ECDH10B_2936	ygcP	109.363	0.987968	1.98339	0.280525	3.52185	0.000428544	0.000979429
ECDH10B_2937	ygcQ	44.5075	1.24784	2.37485	0.423404	2.94716	0.00320706	0.00616855
ECDH10B_2938	ygcR	23.7988	1.86283	3.6372	0.592802	3.14241	0.00167563	0.00342928
ECDH10B_2939	ygcS	52.8948	1.96532	3.905	0.403915	4.86569	1.14059e-06	4.24451e-06
ECDH10B_2940	ygcU	111.692	1.95579	3.87928	0.298301	6.55643	5.51122e-11	4.40757e-10
ECDH10B_2941	ygcW	93.9694	2.79179	6.92488	0.344918	8.09407	5.77025e-16	1.0146e-14
ECDH10B_2942	yqcE	118.828	2.23894	4.72051	0.31178	7.18117	6.91181e-13	8.03522e-12
ECDH10B_2943	ygcE	162.88	1.61009	3.05271	0.258883	6.21936	4.99183e-10	3.33844e-09
ECDH10B_2944	ygcF	293.522	-0.549853	0.68309	0.198544	-2.76942	0.00561556	0.0103393
ECDH10B_2945	ygcG	185.641	3.07643	8.43524	0.274389	11.2119	3.56297e-29	1.90326e-27
ECDH10B_2946	eno	5063.97	-1.00697	0.497591	0.144011	-6.99227	2.70465e-12	2.83216e-11
ECDH10B_2947	pyrG	1885.52	-0.786509	0.579745	0.145463	-5.40694	6.41109e-08	2.97283e-07
ECDH10B_2951	relA	578.344	-0.666386	0.630083	0.172737	-3.8578	0.000114412	0.000291558
ECDH10B_2954	barA	434.015	0.463499	1.37888	0.18235	2.54181	0.0110279	0.0189101
ECDH10B_2958	yqcA	111.578	-0.711805	0.610556	0.275455	-2.58411	0.00976312	0.016934
ECDH10B_2964	ygdH	846.298	-0.736767	0.600083	0.163089	-4.51759	6.25486e-06	2.05412e-05
ECDH10B_2965	sdaC	5199.82	-0.775135	0.584334	0.144172	-5.37646	7.59641e-08	3.49203e-07
ECDH10B_2966	sdaB	2449.32	-1.04143	0.485846	0.145372	-7.16388	7.84257e-13	9.0673e-12
ECDH10B_2968	fucO	403.841	-0.750377	0.594448	0.20313	-3.69407	0.000220697	0.000527372
ECDH10B_2969	fucA	260.147	-0.527642	0.693687	0.226926	-2.32518	0.0200626	0.0328283
ECDH10B_2970	fucP	129.338	1.80017	3.48262	0.282518	6.3719	1.86703e-10	1.35843e-09
ECDH10B_2974	fucR	444.717	-0.414848	0.750099	0.180555	-2.29763	0.021583	0.0350443
ECDH10B_2979	ygdI	115.712	0.720536	1.64779	0.280086	2.57255	0.0100952	0.0174741
ECDH10B_2981	ygdK	84.823	-0.881521	0.542795	0.307963	-2.86242	0.00420413	0.00792736
ECDH10B_2982	ygdL	165.932	-0.631176	0.64565	0.239376	-2.63676	0.00837031	0.0147918
ECDH10B_2985	metW	28.9143	-1.55107	0.341257	0.506977	-3.05944	0.00221749	0.00439747
ECDH10B_2988	argA	117.619	0.591539	1.50685	0.272281	2.17253	0.0298159	0.046994
ECDH10B_2997	thyA	325.211	-0.597391	0.660948	0.202696	-2.94723	0.00320635	0.00616855
ECDH10B_2998	lgt	279.357	-0.708579	0.611923	0.203622	-3.47987	0.000501654	0.00113268
ECDH10B_2999	ptsP	872.929	-0.770325	0.586286	0.16133	-4.77483	1.79859e-06	6.45962e-06
ECDH10B_3000	nudH	680.109	-1.02457	0.491557	0.165627	-6.18599	6.17136e-10	4.05026e-09
ECDH10B_3003	ygdR	291.944	-0.877366	0.54436	0.205871	-4.26173	2.02846e-05	6.05811e-05
ECDH10B_3004	tas	419.899	-0.804157	0.572697	0.185151	-4.34325	1.40393e-05	4.34993e-05
ECDH10B_3013	araE	162.057	0.55851	1.47275	0.258651	2.15932	0.0308251	0.04852
ECDH10B_3016	yqeF	719.178	-0.594423	0.662309	0.167932	-3.53965	0.000400653	0.000920389
ECDH10B_3017	yqeG	451.388	1.56429	2.95733	0.190966	8.19148	2.58031e-16	4.86113e-15
ECDH10B_3018	yqeH	335.112	2.88764	7.40058	0.21862	13.2085	7.83896e-40	1.03376e-37
ECDH10B_3019	yqeI	398.114	2.73297	6.64824	0.223334	12.2372	1.96779e-34	1.66081e-32
ECDH10B_3020	yqeJ	284.588	2.46259	5.51206	0.23709	10.3867	2.84961e-25	1.13447e-23
ECDH10B_3021	yqeK	72.9413	2.48405	5.59468	0.377161	6.58619	4.51256e-11	3.67625e-10
ECDH10B_3022	ygeF	340.956	2.12336	4.35708	0.216296	9.81692	9.52067e-23	3.29322e-21
ECDH10B_3023	ygeG	245.921	2.33358	5.04053	0.237229	9.83679	7.81669e-23	2.77197e-21
ECDH10B_3024	ygeH	1037.41	2.01564	4.04361	0.169149	11.9164	9.72711e-33	7.20147e-31
ECDH10B_3025	ygeI	92.2138	1.83372	3.56455	0.317163	5.78162	7.39826e-09	4.04937e-08
ECDH10B_3026	pbl	191.822	1.97842	3.94062	0.244553	8.08994	5.96918e-16	1.04523e-14
ECDH10B_3028	ygeK	177.936	2.02734	4.07653	0.255804	7.92538	2.2745e-15	3.7203e-14
ECDH10B_3029	ygeL	116.661	2.05231	4.14769	0.301499	6.80701	9.96449e-12	9.49213e-11
ECDH10B_3030	ygeM	110.372	2.69022	6.45413	0.360482	7.46285	8.46693e-14	1.1343e-12
ECDH10B_3033	ygeO	120.012	2.49555	5.63945	0.307987	8.10278	5.37188e-16	9.52494e-15
ECDH10B_3038	ygeQ	439.345	1.99967	3.99908	0.190776	10.4817	1.04798e-25	4.37867e-24
ECDH10B_3039	glyU	28.5735	1.92996	3.81046	0.553111	3.48929	0.000484304	0.00109644
ECDH10B_3041	xdhA	222.284	0.568436	1.48292	0.224046	2.53714	0.0111763	0.0191489
ECDH10B_3044	ygeV	1460.65	-0.490503	0.711777	0.171177	-2.86547	0.00416395	0.00786214
ECDH10B_3045	ygeW	178.831	1.85011	3.60528	0.249131	7.42626	1.11714e-13	1.46864e-12
ECDH10B_3046	ygeX	54.9493	1.86119	3.63307	0.394985	4.71204	2.45245e-06	8.61728e-06
ECDH10B_3047	ygeY	122.827	1.04081	2.05739	0.272553	3.81876	0.000134121	0.000338644
ECDH10B_3048	hyuA	63.6841	1.7541	3.37316	0.367021	4.77929	1.75915e-06	6.32336e-06
ECDH10B_3049	yqeA	113.347	1.32561	2.50639	0.283843	4.67021	3.00889e-06	1.03993e-05
ECDH10B_3051	yqeC	399.643	-0.438934	0.737679	0.199768	-2.19722	0.0280047	0.0443785
ECDH10B_3053	ygfK	187.703	1.58772	3.00574	0.251183	6.32098	2.59916e-10	1.83402e-09
ECDH10B_3054	ssnA	62.8638	1.7652	3.39921	0.368796	4.78637	1.69821e-06	6.12516e-06
ECDH10B_3055	ygfM	35.417	1.19064	2.28254	0.465367	2.5585	0.0105125	0.0181295
ECDH10B_3056	xdhD	213.1	1.75114	3.36624	0.232258	7.53964	4.7128e-14	6.45714e-13
ECDH10B_3057	ygfO	163.963	2.66199	6.32906	0.273631	9.72841	2.28133e-22	7.34901e-21
ECDH10B_3058	guaD	144.725	1.57465	2.97864	0.263602	5.97359	2.32085e-09	1.37944e-08
ECDH10B_3059	ygfQ	103.241	1.09772	2.14017	0.291983	3.75954	0.000170227	0.00041644
ECDH10B_3061	ygfT	126.282	1.72159	3.298	0.27582	6.24171	4.32809e-10	2.92701e-09
ECDH10B_3062	ygfU	115.339	3.12512	8.72481	0.333335	9.37532	6.8968e-21	1.96652e-19
ECDH10B_3063	idi	169.511	-0.532509	0.691351	0.236715	-2.24958	0.0244754	0.0393771
ECDH10B_3064	lysS	1712.69	-0.949992	0.517635	0.152612	-6.22489	4.81904e-10	3.23827e-09
ECDH10B_3065	prfB	1374.34	-0.878455	0.54395	0.149592	-5.87232	4.29738e-09	2.46064e-08
ECDH10B_3066	recJ	306.775	-0.619957	0.65069	0.205176	-3.02158	0.00251457	0.00492184
ECDH10B_3067	dsbC	261.761	-0.965665	0.512042	0.210996	-4.5767	4.72363e-06	1.57828e-05
ECDH10B_3068	xerD	282.062	-0.543744	0.685988	0.204027	-2.66506	0.00769742	0.013706
ECDH10B_3069	fldB	273.834	-0.580889	0.668552	0.207293	-2.80226	0.00507463	0.00942559
ECDH10B_3070	ygfX	199.06	-0.709563	0.611505	0.229775	-3.08808	0.00201457	0.00402532
ECDH10B_3071	ygfY	87.1444	-0.658501	0.633536	0.305429	-2.15599	0.0310847	0.0488738
ECDH10B_3072	ygfZ	1935.44	-0.952749	0.516647	0.148837	-6.40129	1.54072e-10	1.1347e-09
ECDH10B_3073	yqfA	740.975	-0.926753	0.526041	0.173115	-5.35339	8.63201e-08	3.91269e-07
ECDH10B_3075	bglA	794.796	-0.674985	0.626339	0.162987	-4.14134	3.45281e-05	9.77253e-05
ECDH10B_3076	ygfF	93.9597	0.767235	1.702	0.295944	2.5925	0.00952802	0.0165739
ECDH10B_3077	gcvP	1078.06	-0.902072	0.535118	0.157042	-5.74414	9.23919e-09	4.94789e-08
ECDH10B_3078	gcvH	806.399	-0.852193	0.553942	0.162345	-5.24926	1.5271e-07	6.7059e-07
ECDH10B_3081	ubiH	148.886	-0.902607	0.534919	0.248405	-3.63361	0.000279488	0.000656337
ECDH10B_3082	pepP	400.541	-0.808042	0.571156	0.185678	-4.35184	1.35002e-05	4.19212e-05
ECDH10B_3083	ygfB	687.87	-0.794506	0.576541	0.164811	-4.8207	1.43057e-06	5.26328e-06
ECDH10B_3084	zapA	1121.95	-0.862761	0.549899	0.153365	-5.62556	1.84912e-08	9.33407e-08
ECDH10B_3088	serA	212.297	-0.595589	0.661774	0.218866	-2.72126	0.00650342	0.0117585
ECDH10B_3089	rpiA	1045.97	-1.0249	0.491446	0.157737	-6.4975	8.16644e-11	6.2773e-10
ECDH10B_3090	yqfE	15.3673	2.06605	4.18738	0.729327	2.83281	0.00461402	0.00862702
ECDH10B_3093	argK	50.5716	1.93077	3.81258	0.414654	4.65632	3.21905e-06	1.10712e-05
ECDH10B_3094	ygfG	54.8787	1.77723	3.42767	0.391073	4.54448	5.50698e-06	1.82988e-05
ECDH10B_3096	ygfI	130.728	2.3188	4.98918	0.287179	8.0744	6.78081e-16	1.17275e-14
ECDH10B_3097	yggE	639.316	-0.669974	0.628518	0.169184	-3.96004	7.49375e-05	0.000198891
ECDH10B_3100	fbaA	3390.97	-1.11873	0.460499	0.140724	-7.94981	1.86792e-15	3.11566e-14
ECDH10B_3101	pgk	3579.72	-1.09761	0.467291	0.140912	-7.78928	6.7392e-15	1.04174e-13
ECDH10B_3102	epd	750.884	-0.776877	0.583629	0.162743	-4.77363	1.80936e-06	6.49278e-06
ECDH10B_3105	yggF	64.871	1.55548	2.93932	0.37412	4.15771	3.21453e-05	9.15958e-05
ECDH10B_3106	yggP	61.3745	1.54747	2.92305	0.368834	4.19558	2.72172e-05	7.88309e-05
ECDH10B_3110	tktA	3133.16	-0.922389	0.527635	0.149146	-6.18447	6.23098e-10	4.0767e-09
ECDH10B_3111	yggG	1224.74	-0.769256	0.58672	0.155524	-4.94623	7.56631e-07	2.92278e-06
ECDH10B_3112	speB	1601.95	-0.743063	0.597469	0.155016	-4.79347	1.63922e-06	5.93269e-06
ECDH10B_3113	speA	1658.42	-0.581544	0.668248	0.147194	-3.95086	7.78717e-05	0.000206419
ECDH10B_3115	yqgC	51.5064	2.31284	4.96862	0.423428	5.46219	4.70296e-08	2.22245e-07
ECDH10B_3116	yqgD	16.275	1.73166	3.3211	0.690032	2.50954	0.0120889	0.0205624
ECDH10B_3117	metK	959.153	-0.559897	0.678351	0.181837	-3.07912	0.00207615	0.00414445
ECDH10B_3121	yggJ	216.206	-0.671553	0.62783	0.220056	-3.05173	0.00227525	0.00450143
ECDH10B_3122	gshB	399.299	-0.66222	0.631905	0.192291	-3.44385	0.000573491	0.00128321
ECDH10B_3125	yggR	71.4121	1.25951	2.39414	0.340836	3.69536	0.000219578	0.000524998
ECDH10B_3126	yggS	210.121	-0.492781	0.710654	0.223253	-2.20727	0.027295	0.0433678
ECDH10B_3127	yggT	99.1205	-0.942586	0.520299	0.290062	-3.2496	0.00115566	0.00243843
ECDH10B_3129	yggV	176.976	-0.76892	0.586856	0.236487	-3.25143	0.00114826	0.00242404
ECDH10B_3130	yggW	186.518	-0.51262	0.700948	0.22899	-2.23862	0.0251809	0.0403276
ECDH10B_3131	yggM	144.895	1.20101	2.299	0.266731	4.50269	6.70976e-06	2.19328e-05
ECDH10B_3132	ansB	1920.78	-1.04308	0.485289	0.415465	-2.51064	0.0120511	0.0205063
ECDH10B_3133	yggN	243.705	-0.517444	0.698608	0.218383	-2.36944	0.0178151	0.0294016
ECDH10B_3134	yggL	983.522	-0.908073	0.532897	0.15762	-5.76115	8.35428e-09	4.5315e-08
ECDH10B_3135	trmI	387.121	-0.8016	0.573713	0.188261	-4.25791	2.06348e-05	6.1453e-05
ECDH10B_3136	mutY	318.213	-0.873972	0.545643	0.203014	-4.30499	1.66994e-05	5.09188e-05
ECDH10B_3137	yggX	437.789	-1.09801	0.467159	0.188002	-5.84043	5.20652e-09	2.94524e-08
ECDH10B_3141	pppA	78.7188	2.20782	4.61977	0.349354	6.31973	2.62023e-10	1.8429e-09
ECDH10B_3142	yghG	53.1972	2.11733	4.3389	0.410483	5.15814	2.4942e-07	1.04836e-06
ECDH10B_3143	yghF	32.7828	1.13696	2.19918	0.477457	2.38129	0.017252	0.0285504
ECDH10B_3144	yghE	36.1185	1.61125	3.05516	0.484149	3.328	0.000874709	0.0018833
ECDH10B_3145	yghD	64.0988	1.50169	2.83174	0.371765	4.03935	5.35995e-05	0.000146496
ECDH10B_3146	pheV	16.8862	2.40376	5.2918	0.762615	3.152	0.00162159	0.00332998
ECDH10B_3151	glcA	159.383	1.11325	2.16332	0.249362	4.46438	8.03006e-06	2.59074e-05
ECDH10B_3156	glcD	559.586	-0.507189	0.703592	0.18601	-2.72668	0.00639748	0.0115968
ECDH10B_3157	glcC	1094.64	-0.947096	0.518675	0.155765	-6.08028	1.19971e-09	7.5227e-09
ECDH10B_3158	yghO	81.6545	1.98704	3.96423	0.341756	5.81421	6.09195e-09	3.39604e-08
ECDH10B_3160	yghQ	41.7374	1.83004	3.55546	0.444429	4.11772	3.82633e-05	0.000107504
ECDH10B_3161	yghR	27.4041	1.31904	2.49501	0.563709	2.33993	0.0192871	0.0316207
ECDH10B_3162	yghS	40.3274	1.82177	3.53514	0.450608	4.04291	5.27913e-05	0.000144381
ECDH10B_3163	yghT	43.5615	3.63934	12.4609	0.553542	6.57465	4.87684e-11	3.95014e-10
ECDH10B_3164	pitB	73.9937	1.93091	3.81296	0.361671	5.33886	9.35304e-08	4.22137e-07
ECDH10B_3166	yghU	336.311	-0.767616	0.587387	0.192019	-3.99761	6.39851e-05	0.000172205
ECDH10B_3170	hybD	83.2302	-0.99699	0.501044	0.322325	-3.09312	0.00198065	0.00396693
ECDH10B_3173	hybA	220.143	-0.629672	0.646323	0.274517	-2.29374	0.0218052	0.0353235
ECDH10B_3174	hybO	315.428	-0.656758	0.634302	0.238435	-2.75445	0.0058791	0.0107588
ECDH10B_3175	yghW	63.5373	2.89098	7.41773	0.413041	6.99925	2.57339e-12	2.71493e-11
ECDH10B_3178	yghZ	445.119	-0.532583	0.691316	0.188505	-2.82529	0.00472373	0.00881651
ECDH10B_3179	yqhA	336.775	-0.632492	0.645061	0.198187	-3.19139	0.0014159	0.00293472
ECDH10B_3181	exbD	190.275	-1.20454	0.433908	0.28073	-4.29073	1.78086e-05	5.39888e-05
ECDH10B_3182	exbB	395.994	-0.968403	0.511071	0.214469	-4.51536	6.32088e-06	2.07419e-05
ECDH10B_3184	yghB	223.714	-0.730401	0.602736	0.216964	-3.36646	0.000761399	0.00165624
ECDH10B_3186	yqhD	293.99	-0.833779	0.561058	0.202977	-4.10774	3.99545e-05	0.000112106
ECDH10B_3188	yqhG	113.779	1.63112	3.09753	0.286779	5.68772	1.28744e-08	6.69914e-08
ECDH10B_3189	yqhH	25.3792	1.71209	3.27635	0.557229	3.0725	0.00212271	0.0042274
ECDH10B_3191	sufI	264.465	-0.531136	0.69201	0.204456	-2.5978	0.00938232	0.0163474
ECDH10B_3192	plsC	373.431	-0.485119	0.714438	0.187122	-2.59252	0.00952751	0.0165739
ECDH10B_3193	parC	748.821	-0.709947	0.611342	0.164702	-4.31051	1.62882e-05	4.98088e-05
ECDH10B_3194	ygiS	542.031	-0.617041	0.652007	0.188127	-3.27993	0.00103834	0.00221191
ECDH10B_3195	ygiT	261.521	-0.759437	0.590727	0.20653	-3.67713	0.000235872	0.000561093
ECDH10B_3196	mqsR	524.52	-0.413544	0.750777	0.178713	-2.31401	0.0206669	0.0337184
ECDH10B_3198	ygiW	258.617	-0.710343	0.611175	0.215248	-3.30012	0.000966446	0.0020692
ECDH10B_3199	qseB	72.3303	0.939047	1.91726	0.330944	2.83748	0.00454708	0.00851694
ECDH10B_3200	qseC	127.185	1.02912	2.04078	0.280684	3.66647	0.000245923	0.000583031
ECDH10B_3201	ygiZ	73.466	3.7376	13.3392	0.444897	8.40104	4.42535e-17	9.15439e-16
ECDH10B_3203	ygiN	186.105	-0.732273	0.601955	0.228581	-3.20356	0.00135739	0.00282455
ECDH10B_3204	parE	1136.35	-0.718192	0.607859	0.158511	-4.53088	5.87386e-06	1.93805e-05
ECDH10B_3205	yqiA	299.688	-0.5234	0.69573	0.200657	-2.60843	0.00909576	0.0159072
ECDH10B_3206	cpdA	445.539	-0.843707	0.55721	0.186133	-4.53282	5.82014e-06	1.92183e-05
ECDH10B_3207	yqiB	313.545	-0.652962	0.635973	0.196453	-3.32377	0.000888109	0.0019102
ECDH10B_3208	nudF	270.874	-0.590469	0.664127	0.20407	-2.89346	0.00381022	0.0072396
ECDH10B_3209	tolC	1411.11	-0.880134	0.543317	0.151668	-5.80303	6.51256e-09	3.61143e-08
ECDH10B_3211	ygiB	298.348	-0.902036	0.535131	0.198798	-4.53745	5.69393e-06	1.88754e-05
ECDH10B_3212	ygiC	966.749	-0.802062	0.573529	0.164527	-4.87495	1.08833e-06	4.0644e-06
ECDH10B_3213	ygiD	94.1593	0.770267	1.70559	0.30233	2.54777	0.0108413	0.0186356
ECDH10B_3214	zupT	310.685	-0.499151	0.707523	0.195959	-2.54722	0.0108586	0.0186578
ECDH10B_3215	ribB	1790.58	-0.749445	0.594832	0.208539	-3.5938	0.000325894	0.000756892
ECDH10B_3217	ygiL	113.68	1.90231	3.73812	0.292767	6.4977	8.15565e-11	6.2773e-10
ECDH10B_3220	yqiG	458.904	2.91697	7.55258	0.206248	14.143	2.06295e-45	4.35283e-43
ECDH10B_3221	yqiH	255.934	2.78929	6.91292	0.234175	11.9112	1.03506e-32	7.53093e-31
ECDH10B_3222	yqiI	337.951	2.85721	7.24611	0.219649	13.0081	1.10098e-38	1.29059e-36
ECDH10B_3223	glgS	1317.19	-0.994738	0.501827	0.190143	-5.23152	1.68123e-07	7.31422e-07
ECDH10B_3224	yqiJ	313.485	0.926376	1.9005	0.202393	4.57712	4.71415e-06	1.57636e-05
ECDH10B_3227	rfaE	424.944	-0.708683	0.611878	0.182458	-3.88409	0.000102714	0.000264625
ECDH10B_3228	glnE	580.839	-0.590385	0.664166	0.177843	-3.3197	0.000901149	0.00193628
ECDH10B_3229	ygiF	229.632	-0.657188	0.634113	0.223694	-2.93789	0.00330449	0.00633574
ECDH10B_3230	htrG	448.8	-0.549545	0.683235	0.182063	-3.01843	0.00254088	0.00496547
ECDH10B_3231	cca	379.419	-0.711906	0.610513	0.186203	-3.82328	0.000131691	0.000332775
ECDH10B_3236	ttdA	38.7162	3.21308	9.27326	0.546039	5.88433	3.99671e-09	2.29784e-08
ECDH10B_3237	ttdB	44.3185	1.73387	3.32619	0.428548	4.04592	5.21188e-05	0.000143191
ECDH10B_3238	ygjE	53.3814	1.93709	3.82932	0.401717	4.82202	1.4211e-06	5.23302e-06
ECDH10B_3239	ygjD	241.23	-0.643888	0.639986	0.213333	-3.01823	0.0025426	0.00496547
ECDH10B_3240	rpsU	485.361	-0.796623	0.575695	0.176706	-4.50817	6.53881e-06	2.14237e-05
ECDH10B_3241	dnaG	827.237	-0.418762	0.748066	0.161028	-2.60056	0.0093071	0.0162327
ECDH10B_3242	rpoD	6137.42	-0.567073	0.674985	0.137357	-4.12845	3.65214e-05	0.000102953
ECDH10B_3243	mug	178.764	-1.11152	0.462806	0.2477	-4.48737	7.21091e-06	2.34619e-05
ECDH10B_3246	yqjI	159.454	-0.617479	0.651809	0.24279	-2.54327	0.010982	0.0188544
ECDH10B_3247	aer	188.274	1.0173	2.02412	0.23202	4.38452	1.16244e-05	3.65536e-05
ECDH10B_3249	ygjH	41.8116	1.19794	2.29411	0.441428	2.71377	0.0066522	0.0120072
ECDH10B_3250	ebgR	182.949	0.6612	1.5814	0.241668	2.73599	0.00621926	0.0113349
ECDH10B_3251	ebgA	133.205	1.42657	2.68807	0.265503	5.3731	7.7395e-08	3.54622e-07
ECDH10B_3252	ebgC	23.1672	1.36251	2.57132	0.618184	2.20405	0.0275206	0.0436606
ECDH10B_3253	ygjI	90.86	2.32767	5.01995	0.331637	7.01874	2.23871e-12	2.37969e-11
ECDH10B_3254	ygjJ	59.2376	2.60465	6.08243	0.414519	6.28355	3.30932e-10	2.29316e-09
ECDH10B_3255	ygjK	104.196	1.46077	2.75255	0.292585	4.99264	5.9561e-07	2.34466e-06
ECDH10B_3258	ygjN	68.8809	1.46516	2.76093	0.349151	4.19634	2.71266e-05	7.86225e-05
ECDH10B_3261	ygjQ	65.7725	1.95448	3.87577	0.371227	5.26493	1.40246e-07	6.19727e-07
ECDH10B_3262	ygjR	364.515	-0.835893	0.560236	0.188776	-4.42795	9.51319e-06	3.03674e-05
ECDH10B_3265	sstT	704.534	-0.936296	0.522573	0.182057	-5.14287	2.70568e-07	1.13049e-06
ECDH10B_3266	ygjV	64.7611	1.22355	2.3352	0.356266	3.43437	0.000593937	0.00132474
ECDH10B_3270	exuR	479.593	-0.68861	0.620451	0.177479	-3.87996	0.000104474	0.000268666
ECDH10B_3271	yqjA	581.167	-0.959391	0.514274	0.171124	-5.60642	2.06556e-08	1.03646e-07
ECDH10B_3273	yqjC	1007.86	-1.03825	0.486919	0.154929	-6.70144	2.06372e-11	1.83345e-10
ECDH10B_3274	yqjD	370.18	-0.966886	0.511609	0.201355	-4.8019	1.57166e-06	5.73242e-06
ECDH10B_3275	yqjE	192.548	-0.845042	0.556694	0.226929	-3.72382	0.000196231	0.000475098
ECDH10B_3277	yqjF	33.0745	1.15655	2.22924	0.476487	2.42725	0.0152137	0.0254637
ECDH10B_3278	yqjG	137.365	0.714084	1.64044	0.271162	2.63342	0.00845292	0.0149054
ECDH10B_3279	yhaH	283.206	-0.850372	0.554642	0.205258	-4.14295	3.42871e-05	9.71084e-05
ECDH10B_3280	yhaI	43.7042	1.80999	3.50639	0.446398	4.05465	5.02101e-05	0.000138307
ECDH10B_3281	yhaJ	472.207	-0.608942	0.655677	0.17995	-3.38396	0.000714484	0.00156386
ECDH10B_3284	yhaM	61.5324	0.889845	1.85298	0.358135	2.48466	0.0129674	0.0219857
ECDH10B_3285	yhaO	73.0813	1.87888	3.67789	0.350028	5.3678	7.97028e-08	3.63617e-07
ECDH10B_3287	tdcF	95.9133	-0.726722	0.604275	0.314896	-2.30782	0.0210092	0.0342048
ECDH10B_3288	tdcE	483.44	-0.704691	0.613574	0.226292	-3.11408	0.00184519	0.00371859
ECDH10B_3293	tdcR	52.9039	3.59696	12.1002	0.504303	7.13253	9.85379e-13	1.12691e-11
ECDH10B_3294	yhaB	296.252	3.08323	8.47511	0.233541	13.2021	8.5328e-40	1.09116e-37
ECDH10B_3295	yhaC	373.343	3.04113	8.23137	0.217671	13.9712	2.33653e-44	4.1084e-42
ECDH10B_3296	rnpB	24177.2	-1.02938	0.489921	0.145092	-7.09465	1.29675e-12	1.43897e-11
ECDH10B_3300	garP	334.657	-0.571892	0.672734	0.219616	-2.60405	0.00921281	0.0160919
ECDH10B_3301	garD	958.754	-1.10231	0.465769	0.229118	-4.81112	1.50083e-06	5.50741e-06
ECDH10B_3305	kbaZ	82.5202	0.71324	1.63948	0.310685	2.2957	0.0216928	0.0352087
ECDH10B_3309	agaS	42.4539	1.2744	2.41898	0.439722	2.89819	0.00375328	0.007139
ECDH10B_3310	kbaY	66.7129	2.60277	6.0745	0.393175	6.61987	3.59513e-11	3.00425e-10
ECDH10B_3311	agaB	60.5938	2.81318	7.02833	0.418559	6.7211	1.80353e-11	1.61934e-10
ECDH10B_3312	agaC	19.3895	2.80158	6.97206	0.729182	3.84209	0.000121989	0.000309558
ECDH10B_3313	agaD	17.4639	1.61221	3.05719	0.66683	2.41772	0.0156182	0.0260612
ECDH10B_3314	agaI	101.267	2.91472	7.54081	0.339763	8.57869	9.59592e-18	2.09818e-16
ECDH10B_3315	yraH	125.028	2.07252	4.20622	0.298176	6.95067	3.63566e-12	3.73296e-11
ECDH10B_3316	yraI	137.547	2.90762	7.50381	0.298258	9.7487	1.86848e-22	6.11238e-21
ECDH10B_3317	yraJ	289.959	2.44394	5.44125	0.220989	11.0591	1.98128e-28	1.01964e-26
ECDH10B_3318	yraK	135.169	1.49931	2.82707	0.27499	5.45223	4.9742e-08	2.34276e-07
ECDH10B_3320	yraM	669.77	-0.672496	0.62742	0.166661	-4.0351	5.45785e-05	0.000149075
ECDH10B_3321	yraN	67.8332	-0.75372	0.593072	0.335958	-2.2435	0.0248649	0.0398954
ECDH10B_3322	diaA	348.975	-0.840437	0.558474	0.19115	-4.39674	1.09889e-05	3.46325e-05
ECDH10B_3323	yraP	354.333	-1.06672	0.477403	0.191098	-5.58205	2.37704e-08	1.18152e-07
ECDH10B_3326	yhbO	31.1603	1.20245	2.3013	0.489064	2.45868	0.013945	0.0235203
ECDH10B_3329	yhbS	327.366	-1.03938	0.486536	0.226322	-4.59249	4.37984e-06	1.47627e-05
ECDH10B_3330	yhbT	1125.56	-0.888987	0.539993	0.166151	-5.35049	8.77168e-08	3.96747e-07
ECDH10B_3335	deaD	557.05	-0.719072	0.607488	0.191314	-3.75859	0.000170872	0.000417775
ECDH10B_3336	nlpI	1591.52	-0.839099	0.558993	0.162344	-5.16863	2.35811e-07	9.92774e-07
ECDH10B_3337	pnp	3055.96	-0.97732	0.507922	0.150368	-6.49953	8.05715e-11	6.21594e-10
ECDH10B_3339	rpsO	4066.88	-0.974569	0.508892	0.147398	-6.61181	3.79647e-11	3.13429e-10
ECDH10B_3340	truB	365.538	-0.806307	0.571844	0.189641	-4.25176	2.12094e-05	6.2942e-05
ECDH10B_3341	rbfA	301.204	-0.970844	0.510207	0.19877	-4.88426	1.03816e-06	3.8908e-06
ECDH10B_3342	infB	5561.22	-1.17177	0.443877	0.145598	-8.04796	8.41885e-16	1.44421e-14
ECDH10B_3343	nusA	2543.45	-1.04327	0.485227	0.156573	-6.66313	2.68048e-11	2.32749e-10
ECDH10B_3344	yhbC	409.813	-0.636709	0.643179	0.198092	-3.21421	0.00130803	0.00273127
ECDH10B_3347	yhbX	374.937	2.08112	4.23136	0.198962	10.4599	1.32027e-25	5.4623e-24
ECDH10B_3349	secG	2027.01	-0.867498	0.548097	0.146988	-5.90182	3.59515e-09	2.084e-08
ECDH10B_3350	glmM	1167.29	-1.03362	0.488484	0.152997	-6.75578	1.42071e-11	1.28933e-10
ECDH10B_3351	folP	265.904	-0.656683	0.634335	0.20978	-3.13034	0.00174602	0.00355441
ECDH10B_3352	ftsH	4514.65	-0.98241	0.506134	0.140897	-6.97255	3.11257e-12	3.22728e-11
ECDH10B_3353	rrmJ	2185.62	-0.821712	0.56577	0.146504	-5.6088	2.0373e-08	1.02478e-07
ECDH10B_3354	yhbY	528.277	-0.502156	0.706051	0.173867	-2.88817	0.00387489	0.00734263
ECDH10B_3355	greA	948.721	-0.880548	0.543161	0.168884	-5.21392	1.84889e-07	7.97783e-07
ECDH10B_3357	obgE	639.828	-0.484959	0.714517	0.175365	-2.76543	0.00568481	0.0104577
ECDH10B_3358	yhbE	288.775	-0.662394	0.631829	0.207281	-3.19563	0.00139527	0.0028962
ECDH10B_3359	rpmA	664.384	-0.789404	0.578583	0.18869	-4.18361	2.86919e-05	8.26484e-05
ECDH10B_3360	rplU	4987.96	-0.869646	0.547281	0.14895	-5.83852	5.26654e-09	2.97521e-08
ECDH10B_3361	ispB	710.145	-0.823425	0.565099	0.166586	-4.94293	7.69567e-07	2.96582e-06
ECDH10B_3365	yrbB	218.618	-0.924093	0.527012	0.220698	-4.18714	2.82497e-05	8.15416e-05
ECDH10B_3366	yrbC	385.657	-0.94813	0.518304	0.19234	-4.92945	8.24603e-07	3.16348e-06
ECDH10B_3367	yrbD	372.788	-0.829547	0.562706	0.190733	-4.34926	1.36598e-05	4.23855e-05
ECDH10B_3368	yrbE	234.628	-0.686923	0.621177	0.215348	-3.18983	0.00142358	0.00294919
ECDH10B_3369	yrbF	363.093	-0.663325	0.631421	0.192969	-3.43747	0.000587165	0.00131033
ECDH10B_3371	kdsD	549.293	-0.748983	0.595023	0.17611	-4.25293	2.10989e-05	6.26583e-05
ECDH10B_3372	kdsC	384.52	-0.425927	0.74436	0.185249	-2.29922	0.0214926	0.0349379
ECDH10B_3374	yhbN	459.592	-0.868683	0.547647	0.182132	-4.76951	1.84672e-06	6.6156e-06
ECDH10B_3375	yhbG	361.916	-0.846721	0.556047	0.189366	-4.47134	7.7732e-06	2.51749e-05
ECDH10B_3376	rpoN	1542.25	-0.818097	0.56719	0.147871	-5.5325	3.15696e-08	1.53483e-07
ECDH10B_3377	hpf	515.23	-0.991345	0.503008	0.184652	-5.36872	7.9298e-08	3.62554e-07
ECDH10B_3378	ptsN	443.614	-0.901631	0.535281	0.180182	-5.004	5.61538e-07	2.21674e-06
ECDH10B_3379	yhbJ	457.599	-0.692524	0.61877	0.178732	-3.87466	0.000106775	0.000273916
ECDH10B_3381	yrbL	411.469	-0.932925	0.523795	0.183868	-5.07389	3.89758e-07	1.58304e-06
ECDH10B_3382	mtgA	50.0902	1.60309	3.03793	0.410633	3.90394	9.4638e-05	0.000245616
ECDH10B_3389	gltF	211.293	1.92951	3.80926	0.234549	8.22646	1.92823e-16	3.66538e-15
ECDH10B_3390	yhcA	201.239	3.22758	9.36697	0.26896	12.0002	3.54303e-33	2.71847e-31
ECDH10B_3391	yhcD	472.471	2.34621	5.08486	0.191917	12.2251	2.28334e-34	1.88935e-32
ECDH10B_3394	insH-10	13.0865	2.13717	4.39898	0.818797	2.61013	0.0090507	0.0158481
ECDH10B_3396	yhcF	351.965	1.70188	3.25324	0.197091	8.63496	5.87462e-18	1.30478e-16
ECDH10B_3399	nanK	81.1814	-0.915991	0.52998	0.317128	-2.8884	0.00387212	0.00734067
ECDH10B_3402	nanA	311.874	-0.62522	0.648321	0.200243	-3.1223	0.00179445	0.00363716
ECDH10B_3404	dcuD	99.0058	1.93849	3.83304	0.309057	6.27227	3.55819e-10	2.44553e-09
ECDH10B_3405	sspB	465.219	-0.913238	0.530992	0.18506	-4.93483	8.02197e-07	3.08313e-06
ECDH10B_3406	sspA	1347.03	-0.917663	0.529366	0.162392	-5.65092	1.59592e-08	8.16337e-08
ECDH10B_3407	rpsI	516.686	-1.08465	0.471508	0.194943	-5.56392	2.63777e-08	1.30192e-07
ECDH10B_3408	rplM	3624.65	-0.947695	0.51846	0.139566	-6.7903	1.11898e-11	1.04935e-10
ECDH10B_3410	yhcB	1567.06	-0.998597	0.500486	0.149303	-6.68841	2.25614e-11	1.9794e-10
ECDH10B_3413	mdh	16175.1	-1.12739	0.457742	0.135326	-8.33095	8.01972e-17	1.61158e-15
ECDH10B_3414	argR	253.255	-0.532522	0.691345	0.218718	-2.43474	0.0149025	0.0250153
ECDH10B_3416	yhcO	94.8206	0.788474	1.72725	0.295011	2.67269	0.00752455	0.0134208
ECDH10B_3418	aaeA	69.0259	1.46727	2.76497	0.346918	4.22943	2.34279e-05	6.89801e-05
ECDH10B_3419	aaeX	37.8283	1.70259	3.25486	0.460204	3.69965	0.0002159	0.000517669
ECDH10B_3420	aaeR	172.899	0.58044	1.4953	0.237589	2.44304	0.014564	0.0245057
ECDH10B_3421	tldD	481.194	-0.674687	0.626468	0.177813	-3.79437	0.000148021	0.000368308
ECDH10B_3423	rng	400.163	-0.583217	0.667474	0.191638	-3.04333	0.00233972	0.00461817
ECDH10B_3424	yhdE	237.764	-0.653485	0.635743	0.218376	-2.99248	0.0027672	0.00538633
ECDH10B_3427	mreB	791.764	-0.853137	0.55358	0.169163	-5.04329	4.57603e-07	1.84293e-06
ECDH10B_3430	accB	1420.28	-1.04947	0.483145	0.154795	-6.77977	1.20367e-11	1.12093e-10
[truncated: 689 more rows]
